# Supplementary material for: catena-Poly[[[acetonitrile­copper(I)]-bis­[μ-bis­(diphenyl­phosphino)methane-κ2 P:P′]-copper(I)-μ-1,2-di-4-pyridy­l­ethene] bis­(tetra­fluoridoborate)]
Source: Acta Crystallogr Sect E Struct Rep Online. 2009 Oct 13;65(Pt 11):m1358. doi: 10.1107/S1600536809040896 (PMC2971055; doi:10.1107/S1600536809040896)
Supplement: Supplementary file 1 [file e-65-m1358-sup1.cif]

##############################################################################
###                                                                        ###
###        Electronic paper (Acta Crystallographica Section E)             ###
###                                                                        ###
##############################################################################
#                                                                            #
# This CIF contains the data in a paper accepted for publication in Acta     #
# Crystallographica Section E. It conforms to the requirements of Notes      #
# for Authors for Section E, and has been peer reviewed under the auspices   #
# of the IUCr Commission on Journals.                                        #
#                                                                            #
# Full details of the Crystallographic Information File format               #
# are given in the paper "The Crystallographic Information File (CIF):       #
# a New Standard Archive File for Crystallography" by S. R. Hall, F. H.      #
# Allen and I. D. Brown [Acta Cryst. (1991), A47, 655-685].                  #
#                                                                            #
# The current version of the core CIF dictionary is obtainable from          #
# ftp://ftp.iucr.org/pub/cif_core.dic. The current version number is 2.4.    #
#                                                                            #
# Software is freely available for graphical display of the structure(s) in  #
# this CIF.  For information consult the CIF home page http://www.iucr.org/  #
# cif/home.html                                                              #
#                                                                            #
# This file may be used for bona fide research purposes within the           #
# scientific community so long as proper attribution is given to the journal # 
# article from which it was obtained.                                        #
#                                                                            #
##############################################################################
                                             
data_I
_audit_creation_method     SHELXL-97
_chemical_name_systematic
;
<i>catena</i>-Poly[[[acetonitrilecopper(I)]-bis[\m-
bis(diphenylphosphino)methane-\k^2^<i>P</i>:<i>P</i>']-copper(I)-
\m-1,2-di-4-pyridylethene] bis(tetrafluoridoborate)]
;
_chemical_name_common     ?
_chemical_formula_moiety     'C64 H57 Cu2 N3 P4 2+, 2(B1 F4 -)'
_chemical_formula_sum     'C64 H57 B2 Cu2 F8 N3 P4'
_chemical_formula_iupac     '[Cu2 (C2 H3 N) (C12 H10 N2) (C25 H22 P2)2] (B F4)2'
_chemical_formula_weight     1292.71
_chemical_melting_point     ?
_symmetry_cell_setting     triclinic
_symmetry_space_group_name_H-M     'P -1'
loop_
    _symmetry_equiv_pos_as_xyz
    'x, y, z'
    '-x, -y, -z'
_cell_length_a     11.146(7)
_cell_length_b     14.818(9)
_cell_length_c     18.532(11)
_cell_angle_alpha     87.368(10)
_cell_angle_beta     86.963(11)
_cell_angle_gamma     84.992(10)
_cell_volume     3042(3)
_cell_formula_units_Z     2
_cell_measurement_reflns_used     2198
_cell_measurement_theta_min     3.185
_cell_measurement_theta_max     21.021
_cell_measurement_temperature     298(2)
_exptl_crystal_description     block
_exptl_crystal_colour     yellow
_exptl_crystal_size_max     0.19
_exptl_crystal_size_mid     0.17
_exptl_crystal_size_min     0.13
_exptl_crystal_density_diffrn     1.411
_exptl_crystal_density_meas     ?
_exptl_crystal_density_method     'not measured'
_exptl_crystal_F_000     1324
_exptl_absorpt_coefficient_mu     0.871
_exptl_absorpt_correction_type     multi-scan
_exptl_absorpt_process_details     '(SADABS; Sheldrick, 1996)'
_exptl_absorpt_correction_T_min     0.8519
_exptl_absorpt_correction_T_max     0.8951
_exptl_special_details
;
;
_diffrn_ambient_temperature     298(2)
_diffrn_radiation_type     MoK\a
_diffrn_radiation_wavelength     0.71073
_diffrn_radiation_source     'fine-focus sealed tube'
_diffrn_radiation_monochromator     graphite
_diffrn_measurement_device_type     'Bruker SMART'
_diffrn_measurement_method     '\f and \w'
_diffrn_detector_area_resol_mean     ?
_diffrn_reflns_number     15646
_diffrn_reflns_av_R_equivalents     0.0608
_diffrn_reflns_av_sigmaI/netI     0.1858
_diffrn_reflns_theta_min     1.80
_diffrn_reflns_theta_max     25.03
_diffrn_reflns_theta_full     25.03
_diffrn_measured_fraction_theta_max     0.968
_diffrn_measured_fraction_theta_full     0.968
_diffrn_reflns_limit_h_min     -13
_diffrn_reflns_limit_h_max     7
_diffrn_reflns_limit_k_min     -17
_diffrn_reflns_limit_k_max     17
_diffrn_reflns_limit_l_min     -22
_diffrn_reflns_limit_l_max     21
_diffrn_standards_number     ?
_diffrn_standards_interval_count     ?
_diffrn_standards_interval_time     ?
_diffrn_standards_decay_%     ?
_refine_special_details
;
 Refinement of F^2^ against ALL reflections.  The weighted R-factor wR and
 goodness of fit S are based on F^2^, conventional R-factors R are based
 on F, with F set to zero for negative F^2^. The threshold expression of
 F^2^ > 2sigma(F^2^) is used only for calculating R-factors(gt) etc. and is
 not relevant to the choice of reflections for refinement.  R-factors based
 on F^2^ are statistically about twice as large as those based on F, and R-
 factors based on ALL data will be even larger.
;
_reflns_number_total     10398
_reflns_number_gt     4625
_reflns_threshold_expression     I>2\s(I)
_refine_ls_structure_factor_coef     Fsqd
_refine_ls_matrix_type     full
_refine_ls_R_factor_all     0.1743
_refine_ls_R_factor_gt     0.0793
_refine_ls_wR_factor_gt     0.1303
_refine_ls_wR_factor_ref     0.1518
_refine_ls_goodness_of_fit_ref     1.001
_refine_ls_restrained_S_all     1.036
_refine_ls_number_reflns     10398
_refine_ls_number_parameters     749
_refine_ls_number_restraints     39
_refine_ls_hydrogen_treatment     constr
_refine_ls_weighting_scheme     calc
_refine_ls_weighting_details
                 'calc w=1/[\s^2^(Fo^2^)+(0.0373P)^2^] where P=(Fo^2^+2Fc^2^)/3'
_atom_sites_solution_hydrogens     geom
_atom_sites_solution_primary     direct
_atom_sites_solution_secondary     difmap
_refine_ls_shift/su_max     0.001
_refine_ls_shift/su_mean     0.000
_refine_diff_density_max     1.005
_refine_diff_density_min     -0.444
_refine_ls_extinction_method     none
_refine_ls_extinction_coef     ?
loop_
    _atom_type_symbol
    _atom_type_description
    _atom_type_scat_dispersion_real
    _atom_type_scat_dispersion_imag
    _atom_type_scat_source
    'C' 'C' 0.0033 0.0016
                         'International Tables Vol C Tables 4.2.6.8 and 6.1.1.4'
    'H' 'H' 0.0000 0.0000
                         'International Tables Vol C Tables 4.2.6.8 and 6.1.1.4'
    'N' 'N' 0.0061 0.0033
                         'International Tables Vol C Tables 4.2.6.8 and 6.1.1.4'
    'Cu' 'Cu' 0.3201 1.2651
                         'International Tables Vol C Tables 4.2.6.8 and 6.1.1.4'
    'P' 'P' 0.1023 0.0942
                         'International Tables Vol C Tables 4.2.6.8 and 6.1.1.4'
    'F' 'F' 0.0171 0.0103
                         'International Tables Vol C Tables 4.2.6.8 and 6.1.1.4'
    'B' 'B' 0.0013 0.0007
                         'International Tables Vol C Tables 4.2.6.8 and 6.1.1.4'
_computing_data_collection     'SMART (Siemens, 1996)'
_computing_cell_refinement     'SAINT (Siemens, 1996)'
_computing_data_reduction     'SAINT (Siemens, 1996)'
_computing_structure_solution     'SHELXS97 (Sheldrick, 2008)'
_computing_structure_refinement     'SHELXL97 (Sheldrick, 2008)'
_computing_molecular_graphics
                      'ORTEP-3 (Farrugia, 1997) and DIAMOND (Brandenburg, 1998)'
_computing_publication_material     'SHELXTL (Sheldrick, 2008)'
loop_
    _atom_site_type_symbol
    _atom_site_label
    _atom_site_fract_x
    _atom_site_fract_y
    _atom_site_fract_z
    _atom_site_U_iso_or_equiv
    _atom_site_adp_type
    _atom_site_calc_flag
    _atom_site_refinement_flags
    _atom_site_occupancy
    _atom_site_disorder_assembly
    _atom_site_disorder_group
    Cu Cu1 0.27700(8) 0.57866(6) 0.24838(5) 0.0411(3) Uani d . 1 . .
    Cu Cu2 0.04993(8) 0.81487(6) 0.24358(5) 0.0474(3) Uani d . 1 . .
    B B1 0.7566(10) 0.6129(7) 0.2537(6) 0.067(3) Uani d D 1 . .
    B B2 0.3676(15) 0.0452(9) 0.2281(9) 0.139(7) Uani d D 1 . .
    F F1 0.8510(5) 0.6714(5) 0.2510(3) 0.117(2) Uani d DU 1 . .
    F F2 0.6789(5) 0.6318(4) 0.3101(3) 0.0938(17) Uani d D 1 . .
    F F3 0.6988(5) 0.6232(4) 0.1921(3) 0.1012(19) Uani d D 1 . .
    F F4 0.7995(6) 0.5214(5) 0.2598(4) 0.166(3) Uani d D 1 . .
    F F5 0.4366(8) 0.0476(6) 0.2825(5) 0.192(4) Uani d D 1 . .
    F F6 0.2843(9) 0.1165(7) 0.2408(6) 0.224(4) Uani d DU 1 . .
    F F7 0.3061(6) -0.0289(4) 0.2262(3) 0.120(2) Uani d D 1 . .
    F F8 0.4247(10) 0.0703(8) 0.1707(5) 0.229(4) Uani d DU 1 . .
    N N1 0.4004(6) 0.4605(4) 0.2560(3) 0.0439(16) Uani d . 1 . .
    N N2 -0.0458(6) 0.9402(4) 0.2449(3) 0.0474(16) Uani d . 1 . .
    N N3 0.3895(6) 0.6814(4) 0.2418(3) 0.0436(16) Uani d . 1 . .
    P P1 0.18562(17) 0.56636(12) 0.14230(10) 0.0389(5) Uani d . 1 . .
    P P2 0.18580(17) 0.57121(12) 0.36125(10) 0.0402(5) Uani d . 1 . .
    P P3 0.06244(17) 0.76465(12) 0.13110(11) 0.0424(5) Uani d . 1 . .
    P P4 0.05932(17) 0.76720(13) 0.36037(11) 0.0437(5) Uani d . 1 . .
    C C1 0.3610(8) 0.3770(5) 0.2611(4) 0.057(2) Uani d . 1 . .
    H H1 0.2779 0.3735 0.2639 0.068 Uiso calc R 1 . .
    C C2 0.4310(9) 0.2974(5) 0.2625(5) 0.068(3) Uani d . 1 . .
    H H2 0.3965 0.2423 0.2660 0.082 Uiso calc R 1 . .
    C C3 0.5518(10) 0.2997(6) 0.2586(4) 0.064(3) Uani d . 1 . .
    C C4 0.6005(7) 0.3836(6) 0.2543(4) 0.053(2) Uani d . 1 . .
    H H4 0.6835 0.3872 0.2525 0.063 Uiso calc R 1 . .
    C C5 0.5201(7) 0.4630(5) 0.2528(4) 0.046(2) Uani d . 1 . .
    H H5 0.5518 0.5191 0.2494 0.055 Uiso calc R 1 . .
    C C6 -0.1647(8) 0.9443(5) 0.2425(4) 0.058(2) Uani d . 1 . .
    H H6 -0.2005 0.8907 0.2374 0.070 Uiso calc R 1 . .
    C C7 -0.2378(7) 1.0234(6) 0.2471(4) 0.065(2) Uani d . 1 . .
    H H7 -0.3211 1.0226 0.2462 0.078 Uiso calc R 1 . .
    C C8 -0.1878(9) 1.1032(6) 0.2530(4) 0.059(2) Uani d . 1 . .
    C C9 -0.0659(8) 1.1002(5) 0.2536(4) 0.066(3) Uani d . 1 . .
    H H9 -0.0282 1.1533 0.2571 0.079 Uiso calc R 1 . .
    C C10 0.0007(8) 1.0197(5) 0.2491(4) 0.062(2) Uani d . 1 . .
    H H10 0.0841 1.0197 0.2490 0.074 Uiso calc R 1 . .
    C C11 -0.3744(9) 1.2097(6) 0.2578(5) 0.076(3) Uani d D 1 . .
    H H11 -0.4172 1.1584 0.2591 0.092 Uiso calc R 1 . .
    C C12 -0.2620(10) 1.1961(7) 0.2555(5) 0.079(3) Uani d D 1 . .
    H H12 -0.2188 1.2471 0.2553 0.095 Uiso calc R 1 . .
    C C13 0.0543(6) 0.6422(4) 0.1200(4) 0.0437(19) Uani d . 1 . .
    H H13A -0.0141 0.6232 0.1496 0.052 Uiso calc R 1 . .
    H H13B 0.0376 0.6337 0.0700 0.052 Uiso calc R 1 . .
    C C14 0.1318(7) 0.4541(5) 0.1332(4) 0.0420(19) Uani d . 1 . .
    C C15 0.0127(7) 0.4378(5) 0.1429(4) 0.057(2) Uani d . 1 . .
    H H15 -0.0452 0.4856 0.1516 0.068 Uiso calc R 1 . .
    C C16 -0.0220(9) 0.3501(7) 0.1397(5) 0.086(3) Uani d . 1 . .
    H H16 -0.1027 0.3396 0.1480 0.103 Uiso calc R 1 . .
    C C17 0.0615(11) 0.2789(6) 0.1244(5) 0.079(3) Uani d . 1 . .
    H H17 0.0387 0.2203 0.1213 0.095 Uiso calc R 1 . .
    C C18 0.1802(10) 0.2974(6) 0.1140(4) 0.073(3) Uani d . 1 . .
    H H18 0.2385 0.2502 0.1041 0.088 Uiso calc R 1 . .
    C C19 0.2142(8) 0.3822(5) 0.1176(4) 0.067(3) Uani d . 1 . .
    H H19 0.2951 0.3923 0.1093 0.081 Uiso calc R 1 . .
    C C20 0.2829(6) 0.5734(4) 0.0609(4) 0.0394(18) Uani d . 1 . .
    C C21 0.3966(7) 0.6086(5) 0.0635(4) 0.051(2) Uani d . 1 . .
    H H21 0.4234 0.6236 0.1077 0.061 Uiso calc R 1 . .
    C C22 0.4675(7) 0.6207(5) 0.0020(4) 0.056(2) Uani d . 1 . .
    H H22 0.5389 0.6482 0.0046 0.068 Uiso calc R 1 . .
    C C23 0.4357(8) 0.5934(5) -0.0630(4) 0.061(2) Uani d . 1 . .
    H H23 0.4862 0.5993 -0.1043 0.073 Uiso calc R 1 . .
    C C24 0.3240(8) 0.5561(6) -0.0659(4) 0.065(2) Uani d . 1 . .
    H H24 0.2997 0.5374 -0.1096 0.078 Uiso calc R 1 . .
    C C25 0.2520(7) 0.5473(5) -0.0053(4) 0.053(2) Uani d . 1 . .
    H H25 0.1787 0.5226 -0.0086 0.064 Uiso calc R 1 . .
    C C26 0.1855(6) 0.7985(4) 0.0709(4) 0.0395(18) Uani d . 1 . .
    C C27 0.1913(7) 0.7824(5) -0.0034(4) 0.051(2) Uani d . 1 . .
    H H27 0.1323 0.7514 -0.0228 0.061 Uiso calc R 1 . .
    C C28 0.2841(9) 0.8123(6) -0.0474(5) 0.065(2) Uani d . 1 . .
    H H28 0.2865 0.8026 -0.0967 0.077 Uiso calc R 1 . .
    C C29 0.3739(8) 0.8567(6) -0.0191(6) 0.076(3) Uani d . 1 . .
    H H29 0.4374 0.8756 -0.0489 0.091 Uiso calc R 1 . .
    C C30 0.3685(7) 0.8729(5) 0.0539(6) 0.062(2) Uani d . 1 . .
    H H30 0.4283 0.9031 0.0733 0.075 Uiso calc R 1 . .
    C C31 0.2757(7) 0.8447(5) 0.0974(4) 0.053(2) Uani d . 1 . .
    H H31 0.2726 0.8568 0.1463 0.063 Uiso calc R 1 . .
    C C32 -0.0722(7) 0.8126(5) 0.0853(4) 0.051(2) Uani d . 1 . .
    C C33 -0.1728(8) 0.7703(5) 0.0819(4) 0.058(2) Uani d . 1 . .
    H H33 -0.1736 0.7107 0.1001 0.069 Uiso calc R 1 . .
    C C34 -0.2757(8) 0.8122(6) 0.0522(5) 0.071(3) Uani d . 1 . .
    H H34 -0.3460 0.7824 0.0540 0.085 Uiso calc R 1 . .
    C C35 -0.2744(8) 0.8942(7) 0.0215(5) 0.089(3) Uani d . 1 . .
    H H35 -0.3410 0.9196 -0.0028 0.107 Uiso calc R 1 . .
    C C36 -0.1746(9) 0.9421(6) 0.0252(5) 0.086(3) Uani d U 1 . .
    H H36 -0.1762 1.0021 0.0079 0.103 Uiso calc R 1 . .
    C C37 -0.0730(8) 0.9002(6) 0.0547(5) 0.079(3) Uani d . 1 . .
    H H37 -0.0036 0.9308 0.0542 0.095 Uiso calc R 1 . .
    C C38 0.0500(6) 0.6457(4) 0.3867(4) 0.049(2) Uani d . 1 . .
    H H38A 0.0353 0.6400 0.4388 0.058 Uiso calc R 1 . .
    H H38B -0.0187 0.6245 0.3645 0.058 Uiso calc R 1 . .
    C C39 0.1300(7) 0.4593(5) 0.3766(4) 0.049(2) Uani d . 1 . .
    C C40 0.0297(8) 0.4385(6) 0.3444(4) 0.064(2) Uani d . 1 . .
    H H40 -0.0177 0.4843 0.3208 0.077 Uiso calc R 1 . .
    C C41 -0.0033(10) 0.3502(8) 0.3460(6) 0.102(4) Uani d . 1 . .
    H H41 -0.0726 0.3381 0.3236 0.122 Uiso calc R 1 . .
    C C42 0.0629(12) 0.2815(7) 0.3793(5) 0.092(4) Uani d . 1 . .
    H H42 0.0416 0.2222 0.3788 0.110 Uiso calc R 1 . .
    C C43 0.1606(11) 0.3010(6) 0.4133(5) 0.092(3) Uani d . 1 . .
    H H43 0.2065 0.2547 0.4372 0.111 Uiso calc R 1 . .
    C C44 0.1940(9) 0.3887(6) 0.4133(5) 0.078(3) Uani d . 1 . .
    H H44 0.2606 0.4005 0.4383 0.093 Uiso calc R 1 . .
    C C45 0.2827(7) 0.5788(4) 0.4352(4) 0.0406(19) Uani d . 1 . .
    C C46 0.2484(8) 0.5600(5) 0.5079(4) 0.060(2) Uani d . 1 . .
    H H46 0.1726 0.5398 0.5188 0.071 Uiso calc R 1 . .
    C C47 0.3213(9) 0.5700(6) 0.5632(4) 0.063(2) Uani d . 1 . .
    H H47 0.2954 0.5552 0.6105 0.075 Uiso calc R 1 . .
    C C48 0.4328(9) 0.6016(5) 0.5495(5) 0.062(2) Uani d . 1 . .
    H H48 0.4818 0.6106 0.5872 0.074 Uiso calc R 1 . .
    C C49 0.4699(8) 0.6195(5) 0.4797(5) 0.062(2) Uani d . 1 . .
    H H49 0.5456 0.6402 0.4695 0.075 Uiso calc R 1 . .
    C C50 0.3962(8) 0.6074(5) 0.4233(4) 0.051(2) Uani d . 1 . .
    H H50 0.4247 0.6190 0.3760 0.062 Uiso calc R 1 . .
    C C51 0.1817(7) 0.8027(5) 0.4107(4) 0.048(2) Uani d . 1 . .
    C C52 0.1880(8) 0.7839(5) 0.4865(4) 0.057(2) Uani d . 1 . .
    H H52 0.1293 0.7523 0.5116 0.069 Uiso calc R 1 . .
    C C53 0.2820(9) 0.8128(6) 0.5225(5) 0.068(3) Uani d . 1 . .
    H H53 0.2881 0.7987 0.5717 0.082 Uiso calc R 1 . .
    C C54 0.3647(9) 0.8613(6) 0.4871(7) 0.074(3) Uani d . 1 . .
    H H54 0.4271 0.8808 0.5121 0.089 Uiso calc R 1 . .
    C C55 0.3583(8) 0.8822(5) 0.4150(6) 0.068(3) Uani d . 1 . .
    H H55 0.4167 0.9154 0.3911 0.082 Uiso calc R 1 . .
    C C56 0.2644(7) 0.8540(5) 0.3768(5) 0.057(2) Uani d . 1 . .
    H H56 0.2585 0.8705 0.3280 0.068 Uiso calc R 1 . .
    C C57 -0.0764(7) 0.8199(5) 0.4061(4) 0.049(2) Uani d . 1 . .
    C C58 -0.0741(8) 0.8976(6) 0.4431(5) 0.084(3) Uani d . 1 . .
    H H58 -0.0010 0.9216 0.4488 0.101 Uiso calc R 1 . .
    C C59 -0.1805(9) 0.9410(7) 0.4721(6) 0.096(3) Uani d U 1 . .
    H H59 -0.1778 0.9944 0.4963 0.115 Uiso calc R 1 . .
    C C60 -0.2890(9) 0.9062(7) 0.4654(6) 0.099(3) Uani d . 1 . .
    H H60 -0.3598 0.9354 0.4849 0.119 Uiso calc R 1 . .
    C C61 -0.2917(8) 0.8273(6) 0.4294(5) 0.082(3) Uani d . 1 . .
    H H61 -0.3650 0.8031 0.4247 0.098 Uiso calc R 1 . .
    C C62 -0.1892(8) 0.7843(6) 0.4007(4) 0.068(2) Uani d . 1 . .
    H H62 -0.1930 0.7306 0.3770 0.081 Uiso calc R 1 . .
    C C63 0.4518(7) 0.7361(5) 0.2385(4) 0.045(2) Uani d . 1 . .
    C C64 0.5343(8) 0.8084(6) 0.2355(5) 0.082(3) Uani d . 1 . .
    H H64A 0.5945 0.7979 0.1971 0.123 Uiso calc R 1 . .
    H H64B 0.5727 0.8086 0.2806 0.123 Uiso calc R 1 . .
    H H64C 0.4897 0.8659 0.2267 0.123 Uiso calc R 1 . .
loop_
    _atom_site_aniso_label
    _atom_site_aniso_U_11
    _atom_site_aniso_U_22
    _atom_site_aniso_U_33
    _atom_site_aniso_U_12
    _atom_site_aniso_U_13
    _atom_site_aniso_U_23
    Cu1 0.0400(6) 0.0310(5) 0.0509(6) 0.0062(4) -0.0044(5) -0.0040(4)
    Cu2 0.0430(6) 0.0369(6) 0.0598(7) 0.0136(5) -0.0053(5) -0.0046(4)
    B1 0.069(8) 0.065(8) 0.065(8) -0.005(7) 0.002(7) -0.003(6)
    B2 0.148(18) 0.038(9) 0.23(2) -0.026(10) 0.023(17) -0.003(11)
    F1 0.095(3) 0.162(4) 0.101(3) -0.046(3) 0.000(3) -0.020(3)
    F2 0.085(4) 0.101(4) 0.098(4) -0.025(3) 0.024(3) -0.030(3)
    F3 0.112(5) 0.108(5) 0.092(4) -0.045(4) -0.021(4) 0.001(3)
    F4 0.094(5) 0.143(7) 0.247(8) 0.063(5) -0.006(5) 0.016(6)
    F5 0.183(9) 0.185(9) 0.227(9) -0.105(7) -0.089(7) 0.032(7)
    F6 0.207(8) 0.130(6) 0.338(9) -0.019(6) -0.028(7) -0.032(6)
    F7 0.130(5) 0.063(4) 0.169(6) -0.018(4) -0.015(4) -0.015(4)
    F8 0.224(8) 0.289(9) 0.189(7) -0.141(7) 0.021(6) 0.004(6)
    N1 0.040(4) 0.037(4) 0.054(4) 0.012(3) -0.006(3) -0.012(3)
    N2 0.044(4) 0.028(4) 0.068(5) 0.010(3) -0.006(4) -0.002(3)
    N3 0.048(4) 0.042(4) 0.040(4) 0.012(3) -0.012(3) -0.009(3)
    P1 0.0406(12) 0.0274(11) 0.0478(12) 0.0075(9) -0.0082(10) -0.0054(9)
    P2 0.0415(12) 0.0320(11) 0.0454(12) 0.0094(9) -0.0062(10) -0.0040(9)
    P3 0.0364(12) 0.0313(11) 0.0576(14) 0.0068(9) -0.0045(10) 0.0021(9)
    P4 0.0377(12) 0.0374(12) 0.0543(13) 0.0088(10) -0.0010(10) -0.0081(10)
    C1 0.063(6) 0.036(5) 0.071(6) 0.001(5) -0.004(5) -0.007(4)
    C2 0.066(7) 0.029(5) 0.108(8) 0.013(5) -0.004(6) -0.010(5)
    C3 0.088(8) 0.062(7) 0.035(5) 0.034(6) -0.003(5) -0.007(4)
    C4 0.034(5) 0.077(7) 0.044(5) 0.018(5) -0.005(4) -0.012(4)
    C5 0.052(6) 0.040(5) 0.045(5) 0.006(4) 0.001(4) -0.005(4)
    C6 0.055(6) 0.026(5) 0.095(7) -0.004(4) -0.009(5) -0.012(4)
    C7 0.035(5) 0.075(7) 0.079(7) 0.023(5) 0.001(5) 0.001(5)
    C8 0.078(7) 0.042(5) 0.054(6) 0.017(5) -0.008(5) -0.005(4)
    C9 0.062(7) 0.034(5) 0.100(7) 0.011(5) -0.016(6) -0.004(5)
    C10 0.071(6) 0.036(5) 0.077(6) 0.008(5) -0.010(5) -0.002(4)
    C11 0.083(8) 0.056(6) 0.086(7) 0.012(6) -0.001(6) 0.003(5)
    C12 0.082(8) 0.078(7) 0.071(7) 0.029(6) -0.010(6) -0.008(5)
    C13 0.034(4) 0.045(5) 0.051(5) 0.004(4) -0.007(4) 0.004(4)
    C14 0.047(5) 0.033(4) 0.046(5) -0.005(4) -0.008(4) 0.004(3)
    C15 0.050(6) 0.051(6) 0.071(6) -0.004(5) -0.009(5) -0.001(4)
    C16 0.074(7) 0.061(7) 0.124(9) -0.029(6) 0.007(6) 0.006(6)
    C17 0.109(9) 0.039(6) 0.095(8) -0.018(6) -0.027(7) 0.004(5)
    C18 0.103(9) 0.045(6) 0.072(7) 0.010(6) -0.014(6) -0.020(5)
    C19 0.067(6) 0.033(5) 0.101(7) 0.007(5) 0.001(5) -0.018(5)
    C20 0.029(5) 0.028(4) 0.060(5) 0.012(3) -0.006(4) -0.011(4)
    C21 0.060(6) 0.052(5) 0.039(5) 0.005(4) 0.002(4) -0.003(4)
    C22 0.055(6) 0.051(5) 0.063(6) -0.006(4) 0.004(5) -0.009(4)
    C23 0.060(6) 0.072(6) 0.047(6) 0.004(5) 0.012(5) -0.013(4)
    C24 0.059(6) 0.085(7) 0.049(6) 0.005(5) -0.005(5) -0.013(5)
    C25 0.058(6) 0.053(5) 0.049(5) -0.001(4) 0.001(5) -0.011(4)
    C26 0.034(5) 0.025(4) 0.058(5) 0.006(3) -0.007(4) 0.002(4)
    C27 0.054(6) 0.038(5) 0.059(6) 0.005(4) -0.012(5) -0.001(4)
    C28 0.065(7) 0.061(6) 0.062(6) 0.011(5) 0.009(6) 0.012(5)
    C29 0.040(6) 0.076(7) 0.106(9) 0.003(5) 0.018(6) 0.030(6)
    C30 0.032(5) 0.051(6) 0.103(8) -0.004(4) -0.007(5) 0.012(5)
    C31 0.038(5) 0.046(5) 0.072(6) 0.005(4) -0.016(5) 0.009(4)
    C32 0.046(5) 0.030(5) 0.075(6) 0.008(4) -0.002(4) 0.004(4)
    C33 0.053(6) 0.047(5) 0.071(6) 0.005(5) -0.017(5) 0.012(4)
    C34 0.046(6) 0.057(6) 0.110(8) -0.005(5) -0.015(5) 0.012(5)
    C35 0.048(7) 0.106(9) 0.107(8) 0.016(6) -0.028(6) 0.035(7)
    C36 0.065(6) 0.062(5) 0.126(7) 0.006(5) -0.017(5) 0.044(5)
    C37 0.045(6) 0.050(6) 0.139(9) 0.002(5) -0.014(6) 0.021(6)
    C38 0.038(5) 0.042(5) 0.065(5) 0.010(4) -0.010(4) -0.011(4)
    C39 0.056(6) 0.040(5) 0.049(5) 0.003(4) 0.004(4) 0.001(4)
    C40 0.059(6) 0.046(6) 0.087(7) 0.004(5) -0.020(5) 0.006(5)
    C41 0.093(9) 0.066(8) 0.154(11) -0.029(7) -0.033(8) -0.012(7)
    C42 0.136(11) 0.055(7) 0.089(8) -0.038(8) 0.000(8) -0.012(6)
    C43 0.142(11) 0.034(6) 0.101(8) -0.001(6) -0.018(8) -0.003(5)
    C44 0.092(8) 0.054(6) 0.088(7) 0.000(6) -0.034(6) 0.009(5)
    C45 0.032(5) 0.023(4) 0.066(6) 0.012(3) -0.012(4) -0.005(4)
    C46 0.069(6) 0.053(5) 0.055(6) 0.004(5) 0.000(5) -0.006(4)
    C47 0.078(7) 0.066(6) 0.043(6) 0.004(5) -0.006(5) -0.013(4)
    C48 0.073(7) 0.058(6) 0.056(6) 0.005(5) -0.028(5) -0.010(5)
    C49 0.064(6) 0.048(5) 0.074(7) 0.006(4) -0.013(6) -0.002(5)
    C50 0.056(6) 0.050(5) 0.045(5) 0.014(4) -0.014(5) 0.000(4)
    C51 0.037(5) 0.041(5) 0.062(6) 0.009(4) 0.008(4) -0.010(4)
    C52 0.059(6) 0.045(5) 0.065(6) 0.012(4) -0.006(5) -0.014(4)
    C53 0.076(7) 0.057(6) 0.072(7) 0.026(5) -0.036(6) -0.021(5)
    C54 0.045(6) 0.053(6) 0.127(10) 0.008(5) -0.023(7) -0.023(6)
    C55 0.044(6) 0.052(6) 0.107(8) -0.004(5) 0.009(6) -0.012(6)
    C56 0.044(5) 0.042(5) 0.085(6) -0.009(4) 0.013(5) -0.013(4)
    C57 0.049(5) 0.032(5) 0.064(6) 0.018(4) -0.004(4) -0.010(4)
    C58 0.045(6) 0.051(6) 0.157(10) 0.022(5) -0.006(6) -0.041(6)
    C59 0.073(6) 0.073(6) 0.143(7) -0.005(5) 0.011(6) -0.042(5)
    C60 0.059(7) 0.082(8) 0.158(10) 0.011(6) 0.012(7) -0.060(7)
    C61 0.037(6) 0.077(7) 0.130(9) 0.009(5) 0.004(6) -0.031(6)
    C62 0.048(6) 0.071(6) 0.084(7) 0.004(5) -0.005(5) -0.030(5)
    C63 0.039(5) 0.037(5) 0.058(5) -0.001(4) -0.006(4) -0.002(4)
    C64 0.070(7) 0.056(6) 0.124(8) -0.013(5) -0.006(6) -0.014(5)
_geom_special_details
;
 All esds (except the esd in the dihedral angle between two l.s. planes)
 are estimated using the full covariance matrix.  The cell esds are taken
 into account individually in the estimation of esds in distances, angles
 and torsion angles; correlations between esds in cell parameters are only
 used when they are defined by crystal symmetry.  An approximate (isotropic)
 treatment of cell esds is used for estimating esds involving l.s. planes.
;
loop_
    _geom_bond_atom_site_label_1
    _geom_bond_atom_site_label_2
    _geom_bond_site_symmetry_2
    _geom_bond_distance
    _geom_bond_publ_flag
    Cu1 N3 . 2.050(7) y
    Cu1 N1 . 2.135(6) y
    Cu1 P2 . 2.279(2) y
    Cu1 P1 . 2.283(2) y
    Cu2 N2 . 2.060(6) y
    Cu2 P3 . 2.239(2) y
    Cu2 P4 . 2.251(2) y
    B1 F3 . 1.338(10) ?
    B1 F2 . 1.344(10) ?
    B1 F4 . 1.400(10) ?
    B1 F1 . 1.418(10) ?
    B2 F8 . 1.268(13) ?
    B2 F5 . 1.304(15) ?
    B2 F7 . 1.347(12) ?
    B2 F6 . 1.364(13) ?
    N1 C5 . 1.335(8) ?
    N1 C1 . 1.347(8) ?
    N2 C6 . 1.325(9) ?
    N2 C10 . 1.335(9) ?
    N3 C63 . 1.110(8) ?
    P1 C20 . 1.815(7) ?
    P1 C13 . 1.820(7) ?
    P1 C14 . 1.834(7) ?
    P2 C45 . 1.803(7) ?
    P2 C39 . 1.827(8) ?
    P2 C38 . 1.847(7) ?
    P3 C26 . 1.812(7) ?
    P3 C32 . 1.836(8) ?
    P3 C13 . 1.846(7) ?
    P4 C51 . 1.820(8) ?
    P4 C57 . 1.826(7) ?
    P4 C38 . 1.855(7) ?
    C1 C2 . 1.357(10) ?
    C1 H1 . 0.9300 ?
    C2 C3 . 1.348(11) ?
    C2 H2 . 0.9300 ?
    C3 C4 . 1.396(11) ?
    C3 C11 1_645 1.506(11) ?
    C4 C5 . 1.415(10) ?
    C4 H4 . 0.9300 ?
    C5 H5 . 0.9300 ?
    C6 C7 . 1.372(10) ?
    C6 H6 . 0.9300 ?
    C7 C8 . 1.361(10) ?
    C7 H7 . 0.9300 ?
    C8 C9 . 1.356(11) ?
    C8 C12 . 1.545(11) ?
    C9 C10 . 1.352(10) ?
    C9 H9 . 0.9300 ?
    C10 H10 . 0.9300 ?
    C11 C12 . 1.250(10) ?
    C11 C3 1_465 1.506(11) ?
    C11 H11 . 0.9300 ?
    C12 H12 . 0.9300 ?
    C13 H13A . 0.9700 ?
    C13 H13B . 0.9700 ?
    C14 C15 . 1.371(10) ?
    C14 C19 . 1.375(10) ?
    C15 C16 . 1.393(11) ?
    C15 H15 . 0.9300 ?
    C16 C17 . 1.373(12) ?
    C16 H16 . 0.9300 ?
    C17 C18 . 1.377(12) ?
    C17 H17 . 0.9300 ?
    C18 C19 . 1.349(10) ?
    C18 H18 . 0.9300 ?
    C19 H19 . 0.9300 ?
    C20 C25 . 1.373(9) ?
    C20 C21 . 1.415(9) ?
    C21 C22 . 1.367(9) ?
    C21 H21 . 0.9300 ?
    C22 C23 . 1.362(9) ?
    C22 H22 . 0.9300 ?
    C23 C24 . 1.411(10) ?
    C23 H23 . 0.9300 ?
    C24 C25 . 1.353(10) ?
    C24 H24 . 0.9300 ?
    C25 H25 . 0.9300 ?
    C26 C31 . 1.386(9) ?
    C26 C27 . 1.405(9) ?
    C27 C28 . 1.375(10) ?
    C27 H27 . 0.9300 ?
    C28 C29 . 1.383(11) ?
    C28 H28 . 0.9300 ?
    C29 C30 . 1.381(11) ?
    C29 H29 . 0.9300 ?
    C30 C31 . 1.360(10) ?
    C30 H30 . 0.9300 ?
    C31 H31 . 0.9300 ?
    C32 C33 . 1.338(9) ?
    C32 C37 . 1.392(10) ?
    C33 C34 . 1.384(10) ?
    C33 H33 . 0.9300 ?
    C34 C35 . 1.319(11) ?
    C34 H34 . 0.9300 ?
    C35 C36 . 1.377(11) ?
    C35 H35 . 0.9300 ?
    C36 C37 . 1.371(10) ?
    C36 H36 . 0.9300 ?
    C37 H37 . 0.9300 ?
    C38 H38A . 0.9700 ?
    C38 H38B . 0.9700 ?
    C39 C40 . 1.360(10) ?
    C39 C44 . 1.386(10) ?
    C40 C41 . 1.388(11) ?
    C40 H40 . 0.9300 ?
    C41 C42 . 1.350(12) ?
    C41 H41 . 0.9300 ?
    C42 C43 . 1.346(12) ?
    C42 H42 . 0.9300 ?
    C43 C44 . 1.382(11) ?
    C43 H43 . 0.9300 ?
    C44 H44 . 0.9300 ?
    C45 C50 . 1.374(10) ?
    C45 C46 . 1.402(9) ?
    C46 C47 . 1.362(10) ?
    C46 H46 . 0.9300 ?
    C47 C48 . 1.373(11) ?
    C47 H47 . 0.9300 ?
    C48 C49 . 1.360(10) ?
    C48 H48 . 0.9300 ?
    C49 C50 . 1.390(9) ?
    C49 H49 . 0.9300 ?
    C50 H50 . 0.9300 ?
    C51 C56 . 1.356(9) ?
    C51 C52 . 1.424(9) ?
    C52 C53 . 1.380(10) ?
    C52 H52 . 0.9300 ?
    C53 C54 . 1.344(11) ?
    C53 H53 . 0.9300 ?
    C54 C55 . 1.362(11) ?
    C54 H54 . 0.9300 ?
    C55 C56 . 1.398(10) ?
    C55 H55 . 0.9300 ?
    C56 H56 . 0.9300 ?
    C57 C58 . 1.370(10) ?
    C57 C62 . 1.416(10) ?
    C58 C59 . 1.393(11) ?
    C58 H58 . 0.9300 ?
    C59 C60 . 1.370(11) ?
    C59 H59 . 0.9300 ?
    C60 C61 . 1.377(11) ?
    C60 H60 . 0.9300 ?
    C61 C62 . 1.354(11) ?
    C61 H61 . 0.9300 ?
    C62 H62 . 0.9300 ?
    C63 C64 . 1.468(10) ?
    C64 H64A . 0.9600 ?
    C64 H64B . 0.9600 ?
    C64 H64C . 0.9600 ?
loop_
    _geom_angle_atom_site_label_1
    _geom_angle_atom_site_label_2
    _geom_angle_atom_site_label_3
    _geom_angle_site_symmetry_1
    _geom_angle_site_symmetry_3
    _geom_angle
    _geom_angle_publ_flag
    N3 Cu1 N1 . . 102.5(2) ?
    N3 Cu1 P2 . . 109.40(16) ?
    N1 Cu1 P2 . . 99.37(17) ?
    N3 Cu1 P1 . . 111.69(16) ?
    N1 Cu1 P1 . . 104.49(16) ?
    P2 Cu1 P1 . . 125.82(9) y
    N2 Cu2 P3 . . 109.65(17) ?
    N2 Cu2 P4 . . 105.34(17) ?
    P3 Cu2 P4 . . 142.34(8) y
    F3 B1 F2 . . 109.8(9) ?
    F3 B1 F4 . . 106.2(8) ?
    F2 B1 F4 . . 108.7(8) ?
    F3 B1 F1 . . 109.4(8) ?
    F2 B1 F1 . . 110.3(8) ?
    F4 B1 F1 . . 112.3(9) ?
    F8 B2 F5 . . 108.9(13) ?
    F8 B2 F7 . . 117.9(14) ?
    F5 B2 F7 . . 115.8(12) ?
    F8 B2 F6 . . 103.6(12) ?
    F5 B2 F6 . . 101.8(13) ?
    F7 B2 F6 . . 106.6(12) ?
    C5 N1 C1 . . 115.4(7) ?
    C5 N1 Cu1 . . 123.5(5) ?
    C1 N1 Cu1 . . 121.0(5) ?
    C6 N2 C10 . . 115.5(7) ?
    C6 N2 Cu2 . . 118.5(5) ?
    C10 N2 Cu2 . . 126.0(6) ?
    C63 N3 Cu1 . . 178.9(6) ?
    C20 P1 C13 . . 102.9(3) ?
    C20 P1 C14 . . 100.0(3) ?
    C13 P1 C14 . . 102.4(3) ?
    C20 P1 Cu1 . . 115.6(2) ?
    C13 P1 Cu1 . . 120.4(2) ?
    C14 P1 Cu1 . . 112.9(2) ?
    C45 P2 C39 . . 103.4(3) ?
    C45 P2 C38 . . 103.6(3) ?
    C39 P2 C38 . . 101.2(3) ?
    C45 P2 Cu1 . . 115.8(3) ?
    C39 P2 Cu1 . . 108.5(2) ?
    C38 P2 Cu1 . . 122.0(2) ?
    C26 P3 C32 . . 103.3(3) ?
    C26 P3 C13 . . 106.5(3) ?
    C32 P3 C13 . . 101.3(3) ?
    C26 P3 Cu2 . . 117.8(3) ?
    C32 P3 Cu2 . . 107.8(3) ?
    C13 P3 Cu2 . . 118.0(2) ?
    C51 P4 C57 . . 103.9(3) ?
    C51 P4 C38 . . 105.3(3) ?
    C57 P4 C38 . . 101.9(3) ?
    C51 P4 Cu2 . . 117.5(3) ?
    C57 P4 Cu2 . . 105.6(2) ?
    C38 P4 Cu2 . . 120.3(2) ?
    N1 C1 C2 . . 126.1(8) ?
    N1 C1 H1 . . 117.0 ?
    C2 C1 H1 . . 117.0 ?
    C3 C2 C1 . . 118.6(8) ?
    C3 C2 H2 . . 120.7 ?
    C1 C2 H2 . . 120.7 ?
    C2 C3 C4 . . 119.1(8) ?
    C2 C3 C11 . 1_645 116.6(9) ?
    C4 C3 C11 . 1_645 124.3(9) ?
    C3 C4 C5 . . 118.2(8) ?
    C3 C4 H4 . . 120.9 ?
    C5 C4 H4 . . 120.9 ?
    N1 C5 C4 . . 122.6(7) ?
    N1 C5 H5 . . 118.7 ?
    C4 C5 H5 . . 118.7 ?
    N2 C6 C7 . . 123.5(7) ?
    N2 C6 H6 . . 118.3 ?
    C7 C6 H6 . . 118.3 ?
    C8 C7 C6 . . 119.6(8) ?
    C8 C7 H7 . . 120.2 ?
    C6 C7 H7 . . 120.2 ?
    C9 C8 C7 . . 117.5(8) ?
    C9 C8 C12 . . 119.0(9) ?
    C7 C8 C12 . . 123.4(9) ?
    C10 C9 C8 . . 119.8(8) ?
    C10 C9 H9 . . 120.1 ?
    C8 C9 H9 . . 120.1 ?
    N2 C10 C9 . . 124.2(8) ?
    N2 C10 H10 . . 117.9 ?
    C9 C10 H10 . . 117.9 ?
    C12 C11 C3 . 1_465 127.2(10) ?
    C12 C11 H11 . . 116.4 ?
    C3 C11 H11 1_465 . 116.4 ?
    C11 C12 C8 . . 126.5(10) ?
    C11 C12 H12 . . 116.8 ?
    C8 C12 H12 . . 116.8 ?
    P1 C13 P3 . . 117.6(4) ?
    P1 C13 H13A . . 107.9 ?
    P3 C13 H13A . . 107.9 ?
    P1 C13 H13B . . 107.9 ?
    P3 C13 H13B . . 107.9 ?
    H13A C13 H13B . . 107.2 ?
    C15 C14 C19 . . 118.0(7) ?
    C15 C14 P1 . . 123.0(6) ?
    C19 C14 P1 . . 119.0(6) ?
    C14 C15 C16 . . 120.5(8) ?
    C14 C15 H15 . . 119.8 ?
    C16 C15 H15 . . 119.8 ?
    C17 C16 C15 . . 120.8(9) ?
    C17 C16 H16 . . 119.6 ?
    C15 C16 H16 . . 119.6 ?
    C16 C17 C18 . . 117.5(9) ?
    C16 C17 H17 . . 121.3 ?
    C18 C17 H17 . . 121.3 ?
    C19 C18 C17 . . 121.8(9) ?
    C19 C18 H18 . . 119.1 ?
    C17 C18 H18 . . 119.1 ?
    C18 C19 C14 . . 121.4(9) ?
    C18 C19 H19 . . 119.3 ?
    C14 C19 H19 . . 119.3 ?
    C25 C20 C21 . . 116.6(7) ?
    C25 C20 P1 . . 123.5(6) ?
    C21 C20 P1 . . 119.9(5) ?
    C22 C21 C20 . . 121.0(7) ?
    C22 C21 H21 . . 119.5 ?
    C20 C21 H21 . . 119.5 ?
    C23 C22 C21 . . 121.4(8) ?
    C23 C22 H22 . . 119.3 ?
    C21 C22 H22 . . 119.3 ?
    C22 C23 C24 . . 117.9(8) ?
    C22 C23 H23 . . 121.0 ?
    C24 C23 H23 . . 121.0 ?
    C25 C24 C23 . . 120.4(8) ?
    C25 C24 H24 . . 119.8 ?
    C23 C24 H24 . . 119.8 ?
    C24 C25 C20 . . 122.5(8) ?
    C24 C25 H25 . . 118.7 ?
    C20 C25 H25 . . 118.7 ?
    C31 C26 C27 . . 117.9(7) ?
    C31 C26 P3 . . 119.9(6) ?
    C27 C26 P3 . . 122.1(6) ?
    C28 C27 C26 . . 120.0(8) ?
    C28 C27 H27 . . 120.0 ?
    C26 C27 H27 . . 120.0 ?
    C27 C28 C29 . . 120.6(8) ?
    C27 C28 H28 . . 119.7 ?
    C29 C28 H28 . . 119.7 ?
    C30 C29 C28 . . 119.5(8) ?
    C30 C29 H29 . . 120.2 ?
    C28 C29 H29 . . 120.2 ?
    C31 C30 C29 . . 120.0(8) ?
    C31 C30 H30 . . 120.0 ?
    C29 C30 H30 . . 120.0 ?
    C30 C31 C26 . . 121.9(8) ?
    C30 C31 H31 . . 119.0 ?
    C26 C31 H31 . . 119.0 ?
    C33 C32 C37 . . 117.1(7) ?
    C33 C32 P3 . . 124.2(6) ?
    C37 C32 P3 . . 118.6(7) ?
    C32 C33 C34 . . 122.1(8) ?
    C32 C33 H33 . . 119.0 ?
    C34 C33 H33 . . 119.0 ?
    C35 C34 C33 . . 120.2(8) ?
    C35 C34 H34 . . 119.9 ?
    C33 C34 H34 . . 119.9 ?
    C34 C35 C36 . . 120.1(8) ?
    C34 C35 H35 . . 120.0 ?
    C36 C35 H35 . . 120.0 ?
    C37 C36 C35 . . 119.1(8) ?
    C37 C36 H36 . . 120.4 ?
    C35 C36 H36 . . 120.4 ?
    C36 C37 C32 . . 121.0(8) ?
    C36 C37 H37 . . 119.5 ?
    C32 C37 H37 . . 119.5 ?
    P2 C38 P4 . . 114.6(4) ?
    P2 C38 H38A . . 108.6 ?
    P4 C38 H38A . . 108.6 ?
    P2 C38 H38B . . 108.6 ?
    P4 C38 H38B . . 108.6 ?
    H38A C38 H38B . . 107.6 ?
    C40 C39 C44 . . 116.5(8) ?
    C40 C39 P2 . . 120.4(6) ?
    C44 C39 P2 . . 122.6(7) ?
    C39 C40 C41 . . 121.3(8) ?
    C39 C40 H40 . . 119.4 ?
    C41 C40 H40 . . 119.4 ?
    C42 C41 C40 . . 121.5(10) ?
    C42 C41 H41 . . 119.3 ?
    C40 C41 H41 . . 119.3 ?
    C43 C42 C41 . . 118.2(10) ?
    C43 C42 H42 . . 120.9 ?
    C41 C42 H42 . . 120.9 ?
    C42 C43 C44 . . 121.2(10) ?
    C42 C43 H43 . . 119.4 ?
    C44 C43 H43 . . 119.4 ?
    C43 C44 C39 . . 121.3(9) ?
    C43 C44 H44 . . 119.4 ?
    C39 C44 H44 . . 119.4 ?
    C50 C45 C46 . . 115.2(7) ?
    C50 C45 P2 . . 120.8(6) ?
    C46 C45 P2 . . 123.9(6) ?
    C47 C46 C45 . . 122.9(8) ?
    C47 C46 H46 . . 118.5 ?
    C45 C46 H46 . . 118.5 ?
    C46 C47 C48 . . 120.4(8) ?
    C46 C47 H47 . . 119.8 ?
    C48 C47 H47 . . 119.8 ?
    C49 C48 C47 . . 118.5(8) ?
    C49 C48 H48 . . 120.8 ?
    C47 C48 H48 . . 120.8 ?
    C48 C49 C50 . . 120.9(8) ?
    C48 C49 H49 . . 119.5 ?
    C50 C49 H49 . . 119.5 ?
    C45 C50 C49 . . 122.1(8) ?
    C45 C50 H50 . . 118.9 ?
    C49 C50 H50 . . 118.9 ?
    C56 C51 C52 . . 118.6(7) ?
    C56 C51 P4 . . 119.7(6) ?
    C52 C51 P4 . . 121.6(6) ?
    C53 C52 C51 . . 119.5(8) ?
    C53 C52 H52 . . 120.2 ?
    C51 C52 H52 . . 120.2 ?
    C54 C53 C52 . . 120.5(9) ?
    C54 C53 H53 . . 119.7 ?
    C52 C53 H53 . . 119.7 ?
    C53 C54 C55 . . 120.9(9) ?
    C53 C54 H54 . . 119.6 ?
    C55 C54 H54 . . 119.6 ?
    C54 C55 C56 . . 120.1(8) ?
    C54 C55 H55 . . 119.9 ?
    C56 C55 H55 . . 119.9 ?
    C51 C56 C55 . . 120.3(8) ?
    C51 C56 H56 . . 119.9 ?
    C55 C56 H56 . . 119.9 ?
    C58 C57 C62 . . 117.8(7) ?
    C58 C57 P4 . . 121.5(7) ?
    C62 C57 P4 . . 120.6(6) ?
    C57 C58 C59 . . 120.4(8) ?
    C57 C58 H58 . . 119.8 ?
    C59 C58 H58 . . 119.8 ?
    C60 C59 C58 . . 120.9(9) ?
    C60 C59 H59 . . 119.6 ?
    C58 C59 H59 . . 119.6 ?
    C59 C60 C61 . . 119.0(9) ?
    C59 C60 H60 . . 120.5 ?
    C61 C60 H60 . . 120.5 ?
    C62 C61 C60 . . 121.0(9) ?
    C62 C61 H61 . . 119.5 ?
    C60 C61 H61 . . 119.5 ?
    C61 C62 C57 . . 120.9(8) ?
    C61 C62 H62 . . 119.6 ?
    C57 C62 H62 . . 119.6 ?
    N3 C63 C64 . . 179.1(8) ?
    C63 C64 H64A . . 109.5 ?
    C63 C64 H64B . . 109.5 ?
    H64A C64 H64B . . 109.5 ?
    C63 C64 H64C . . 109.5 ?
    H64A C64 H64C . . 109.5 ?
    H64B C64 H64C . . 109.5 ?
data_global
_journal_date_recd_electronic     2009-09-13
_journal_date_accepted     2009-10-07
_journal_name_full     'Acta Crystallographica, Section E'
_journal_year     2009
_journal_volume     65
_journal_issue     11
_journal_page_first     m1358
_journal_page_last     m1358
_journal_paper_category     QM
_journal_coeditor_code     JH2105
_publ_contact_author_name     'Prof. Xin Gan'
_publ_contact_author_address
;
  College of Chemistry and Chemical Engineering
  Yunnan Normal University
  Kunming, 650092
  P.R. China
;
_publ_contact_author_email     quanli99@126.com
_publ_contact_author_fax     '86 871 5516061'
_publ_contact_author_phone     '86 871 5516626'
_publ_section_title
;\
<i>catena</i>-Poly[[[acetonitrilecopper(I)]-bis[\m-bis(diphenylphosphino)\
methane-\k^2^<i>P</i>:<i>P</i>']-copper(I)-\m-1,2-di-4-pyridylethene]
bis(tetrafluoridoborate)]
;
loop_
    _publ_author_name
    _publ_author_address
    'Wang, Yufei'
;
  College of Chemistry and Chemical Engineering
  Yunnan Normal University
  Kunming 650092
  People's Republic of China
;
    'Gan, Xin'
;
  College of Chemistry and Chemical Engineering
  Yunnan Normal University
  Kunming 650092
  People's Republic of China
;
    'Chen Jishu'
;
  Department of Chemistry and Life Science
  Qujing Normal College
  Qujing 655011
  People's Republic of China
;
