# Supplementary material for: catena-Poly[[[acetonitrile­copper(I)]-bis­[μ-bis­(diphenyl­phosphino)methane-κ2 P:P′]-copper(I)-μ-1,2-di-4-pyridy­l­ethene] bis­(tetra­fluoridoborate)]
Source: Acta Crystallogr Sect E Struct Rep Online. 2009 Oct 13;65(Pt 11):m1358. doi: 10.1107/S1600536809040896 (PMC2971055; doi:10.1107/S1600536809040896)
Supplement: Supplementary file 2 [file e-65-m1358-Isup2.hkl]

# 
# h,k,l, Fc-squared, Fo-squared, sigma(Fo-squared) and status flag 
# 
data_I
_shelx_title ' 041230c in P-1' 
_shelx_refln_list_code          4 
_shelx_F_calc_maximum      251.31 
_exptl_crystal_F_000      1324.00 
_reflns_d_resolution_high  0.8400 
 
loop_ 
 _symmetry_equiv_pos_as_xyz 
 'x, y, z' 
 '-x, -y, -z' 
 
_cell_length_a    11.1461 
_cell_length_b    14.8175 
_cell_length_c    18.5322 
_cell_angle_alpha  87.368 
_cell_angle_beta   86.963 
_cell_angle_gamma  84.992 
 
_shelx_F_squared_multiplier     1.000 
 
loop_ 
 _refln_index_h 
 _refln_index_k 
 _refln_index_l 
 _refln_F_squared_calc 
 _refln_F_squared_meas 
 _refln_F_squared_sigma 
 _refln_observed_status 
   3   0   0     5713.18     6512.07    129.58 o 
   6   0   0      713.27      856.79     82.31 o 
   7   0   0        0.16      -14.67     63.66 o 
   8   0   0     7104.62     8575.23    447.29 o 
   9   0   0    10694.99    12626.53    319.61 o 
  10   0   0      240.01      101.43    144.76 o 
  11   0   0      670.27      840.24    208.12 o 
  12   0   0      393.68      604.07    228.40 o 
  13   0   0      277.04      656.66    229.41 o 
 -13   1   0      745.08     1165.31    277.99 o 
 -12   1   0       24.67      -87.65    178.82 o 
 -11   1   0       33.18      168.30    170.05 o 
 -10   1   0       47.08       55.10    151.52 o 
  -9   1   0       12.32        9.27    161.54 o 
  -8   1   0     1148.04     1844.38    284.50 o 
  -7   1   0     4363.87     4796.28    199.35 o 
  -6   1   0     5319.80     5682.38    169.83 o 
  -4   1   0     6830.47     7319.75    197.10 o 
  -3   1   0      232.51      282.05     51.09 o 
   4   1   0      184.71      234.54     50.31 o 
   5   1   0     5461.06     5895.42    158.31 o 
   6   1   0     1671.25     1797.64    106.10 o 
   7   1   0      374.54      405.42     79.25 o 
   8   1   0      567.21      665.24     99.01 o 
   9   1   0       58.93      247.96     99.46 o 
  10   1   0     2756.82     3153.63    189.85 o 
  11   1   0      166.25       75.13    161.03 o 
  12   1   0        1.09       14.02    179.32 o 
  13   1   0       26.33     -152.77    171.55 o 
 -12   2   0      348.34      286.01    203.11 o 
 -11   2   0      574.17     1005.03    233.91 o 
 -10   2   0       13.76      -79.89    152.27 o 
  -9   2   0        5.16      108.19    162.04 o 
  -8   2   0     3825.82     4787.30    420.62 o 
  -6   2   0      717.73      963.99     86.68 o 
  -5   2   0     3619.89     4172.47    133.00 o 
  -4   2   0       49.85        8.72     54.10 o 
  -3   2   0      239.52      295.05     47.38 o 
   0   2   0       57.83       41.32     27.80 o 
   2   2   0     3445.76     3312.09    163.54 o 
   4   2   0     3667.10     3911.92    118.38 o 
   6   2   0     7455.25     8848.37    443.78 o 
   8   2   0      296.07      150.79     78.77 o 
   9   2   0     2362.03     2818.72    171.52 o 
  11   2   0       20.62      -40.82    150.77 o 
  13   2   0      133.04      312.05    184.08 o 
 -12   3   0      280.81       38.07    194.59 o 
 -11   3   0      709.60      717.02    222.89 o 
 -10   3   0      884.65     1123.99    231.41 o 
  -8   3   0       66.71      -72.63    133.74 o 
  -7   3   0     2073.58     2209.80    124.67 o 
  -6   3   0     4910.90     5462.99    168.08 o 
  -5   3   0     1521.31     1769.12     96.75 o 
   0   3   0     9867.41    11468.27    215.13 o 
   1   3   0        0.00       84.96     29.21 o 
   2   3   0       30.43       72.93     48.10 o 
   3   3   0    10037.11    10506.81    169.07 o 
   5   3   0      165.23      242.06     92.66 o 
   6   3   0      167.19       87.23     64.67 o 
   7   3   0      194.03      265.14     81.12 o 
   8   3   0      933.81     1096.79    151.52 o 
   9   3   0     1214.58      950.10    121.26 o 
  10   3   0      210.68      325.10    104.93 o 
  11   3   0       24.21       31.31    143.25 o 
  12   3   0     1226.53     1585.80    236.67 o 
  13   3   0      327.27      557.74    203.36 o 
 -12   4   0      606.66      928.89    260.46 o 
 -11   4   0      401.72      504.64    214.63 o 
 -10   4   0     2878.76     3515.46    326.58 o 
  -9   4   0       35.80      223.14    172.30 o 
  -8   4   0      853.46     1158.80    199.10 o 
  -7   4   0      689.17     1030.76    147.76 o 
  -6   4   0      668.66     1004.27     93.40 o 
  -5   4   0     4809.16     5200.43    176.19 o 
  -4   4   0      240.32      234.30     57.83 o 
   2   4   0      177.20      222.45     36.96 o 
   3   4   0     2669.73     2836.77     93.84 o 
   5   4   0      957.41     1036.74     82.32 o 
   6   4   0       60.03      -16.82     60.17 o 
   7   4   0     4830.93     5790.60    194.78 o 
   8   4   0     4649.65     5472.13    205.12 o 
   9   4   0      553.48      586.70    111.64 o 
  10   4   0      979.60     1091.82    132.22 o 
  11   4   0       40.23      -82.18     82.18 o 
  12   4   0       64.15      583.78    193.84 o 
 -12   5   0      268.97       82.15    202.11 o 
 -11   5   0      206.52      322.07    215.88 o 
 -10   5   0      406.64      437.52    192.34 o 
  -9   5   0      297.53      446.29    186.33 o 
  -8   5   0      545.25      507.40    169.80 o 
  -7   5   0       41.87       12.77    132.23 o 
  -6   5   0      614.35      776.83     87.85 o 
  -5   5   0      640.44      763.74     78.02 o 
  -4   5   0     2201.30     2574.79    110.76 o 
  -2   5   0     2518.95     2395.73    128.48 o 
  -1   5   0     1113.68     1051.86    101.68 o 
   1   5   0     5612.18     5764.40    137.43 o 
   2   5   0     2308.65     4405.99    962.95 o 
   4   5   0    11246.62    12617.60    211.30 o 
   5   5   0       55.87       58.94     57.20 o 
   6   5   0     2424.21     2648.65    128.46 o 
   7   5   0      299.20      375.85     88.00 o 
   8   5   0     2101.01     2146.80    224.65 o 
   9   5   0     4337.68     4987.35    207.88 o 
  10   5   0      269.56      376.35    109.19 o 
  11   5   0        1.48      -41.57    132.73 o 
 -12   6   0      275.56      598.56    247.94 o 
 -11   6   0      405.05      685.71    236.67 o 
 -10   6   0      475.36      590.29    209.37 o 
  -9   6   0      717.02      674.94    197.10 o 
  -8   6   0       31.42      -52.09    136.74 o 
  -7   6   0      408.82      192.09    138.24 o 
  -6   6   0      315.33      183.76     75.81 o 
  -1   6   0      680.90      562.24     94.17 o 
   1   6   0      137.89      239.17     85.90 o 
   3   6   0     9364.35    11079.36    248.35 o 
   4   6   0      598.69      507.94     63.81 o 
   5   6   0     2076.11     2467.31    124.60 o 
   6   6   0     1274.04     1433.54    105.69 o 
   7   6   0       16.79       39.99     69.65 o 
   9   6   0      346.86      447.97    103.95 o 
  10   6   0        6.62       32.81    117.21 o 
  11   6   0      527.55      815.94    173.06 o 
  12   6   0      325.05      542.71    169.30 o 
 -11   7   0      869.43     1228.17    269.23 o 
 -10   7   0       89.73      390.44    197.10 o 
  -9   7   0       41.29       15.53    155.78 o 
  -8   7   0      645.99      313.30    164.04 o 
  -7   7   0     1518.65     1609.09    219.64 o 
  -6   7   0      224.21      440.53    150.52 o 
  -5   7   0      569.43      539.51     96.04 o 
  -4   7   0      295.85      283.36     57.50 o 
   0   7   0      125.14      277.74     64.58 o 
   2   7   0     6594.02     7686.16    186.36 o 
   4   7   0     4717.26     5096.43    118.98 o 
   5   7   0       71.99      104.26     59.09 o 
   6   7   0      147.83      214.89     77.19 o 
   7   7   0     2153.16     2336.95    142.35 o 
   8   7   0      529.00      452.05    148.01 o 
   9   7   0        9.96      167.55    131.98 o 
  10   7   0      417.36      601.06    172.30 o 
  11   7   0      753.34     1152.04    220.64 o 
  12   7   0        0.39      174.06    179.07 o 
 -11   8   0      674.81      696.73    237.42 o 
 -10   8   0        3.53       11.77    179.82 o 
  -9   8   0     1131.52     1328.85    243.68 o 
  -8   8   0       43.83      -59.86    133.49 o 
  -7   8   0       54.74       66.12    127.98 o 
  -6   8   0     1130.03     1296.04    195.35 o 
  -5   8   0        0.17      -18.80     62.56 o 
  -4   8   0      463.17      674.86     72.70 o 
   0   8   0     8036.78     9081.75    336.09 o 
   1   8   0        1.75       41.14     53.89 o 
   2   8   0      218.77      363.84    144.00 o 
   3   8   0      246.37      269.77     49.64 o 
   4   8   0      786.97      741.37     61.19 o 
   5   8   0      274.58      262.42     62.42 o 
   6   8   0     3117.03     3735.10    264.72 o 
   7   8   0     2500.15     2837.77    253.20 o 
   8   8   0     1336.54     1598.07    218.89 o 
   9   8   0      759.20     1107.46    196.85 o 
  10   8   0      133.32       67.87    142.50 o 
  11   8   0        3.14      118.71    155.78 o 
  12   8   0      153.78      333.59    181.82 o 
 -10   9   0       13.94      -30.30    165.29 o 
  -9   9   0      667.75      466.83    197.10 o 
  -8   9   0      522.03      222.14    168.30 o 
  -7   9   0        2.68       43.58    130.48 o 
  -6   9   0       53.05      -74.13    129.98 o 
  -5   9   0       29.87     -126.97    126.97 o 
  -4   9   0      131.19      128.26     63.58 o 
  -3   9   0     2498.33     2685.25    184.33 o 
  -2   9   0     1070.11     1360.65    149.51 o 
  -1   9   0     9041.96    10798.33    364.64 o 
   1   9   0      176.22      392.20     72.99 o 
   2   9   0      609.03      597.74     82.90 o 
   3   9   0     1404.88     1624.86    117.36 o 
   4   9   0       63.71      226.40     60.92 o 
   5   9   0      174.45      210.31     83.28 o 
   6   9   0      540.58      629.86    162.29 o 
   7   9   0      167.69       64.61    137.24 o 
   8   9   0      626.05      901.09    184.33 o 
   9   9   0       14.08       30.05    146.76 o 
  10   9   0       94.91      273.48    168.05 o 
  11   9   0        2.02      119.96    164.79 o 
 -10  10   0     1209.84      975.22    244.43 o 
  -9  10   0      343.00      578.27    199.85 o 
  -8  10   0      308.15       75.88    162.79 o 
  -7  10   0       25.48      -35.81    134.74 o 
  -6  10   0      429.56      574.52    160.28 o 
  -5  10   0        8.36        3.26    123.72 o 
  -4  10   0        1.09      -36.51     63.98 o 
  -3  10   0     1129.23     1483.62    167.30 o 
  -2  10   0       57.73      260.71    113.70 o 
  -1  10   0    12093.46    14111.98    301.80 o 
   0  10   0      228.45      494.31     92.97 o 
   1  10   0     6622.52     7024.63    209.32 o 
   2  10   0       60.99      221.09     80.79 o 
   3  10   0     1497.23     1818.27    124.77 o 
   4  10   0      467.42      457.65     88.45 o 
   5  10   0       19.12       35.04     88.95 o 
   6  10   0      200.03      336.59    143.75 o 
   7  10   0        3.88      -22.04    121.97 o 
   8  10   0        0.79      179.57    160.78 o 
   9  10   0      464.83      937.16    215.38 o 
  10  10   0      307.41      670.18    206.36 o 
  11  10   0        7.63       55.85    184.33 o 
  -9  11   0      117.33      -24.54    166.79 o 
  -8  11   0       12.00       36.31    150.77 o 
  -7  11   0       34.62     -126.97    126.97 o 
  -6  11   0       63.37       36.82    138.49 o 
  -5  11   0       13.89      -47.08    116.46 o 
  -4  11   0      408.33      553.93    100.78 o 
  -3  11   0      601.75      669.34    103.73 o 
  -2  11   0     2864.69     2881.34    227.40 o 
   1  11   0      408.40      473.18    128.35 o 
   2  11   0      424.54      531.82    135.74 o 
   3  11   0     1462.16     1537.13    127.61 o 
   4  11   0       11.65      -31.90     82.12 o 
   5  11   0      676.52      901.55    120.96 o 
   6  11   0       79.41       90.66    138.75 o 
   7  11   0       69.00      220.14    165.79 o 
   8  11   0      137.44      137.24    149.51 o 
   9  11   0      392.14      354.63    163.54 o 
  10  11   0      119.82      136.74    165.29 o 
  11  11   0       91.57      236.42    169.30 o 
  -8  12   0      791.85      650.15    195.09 o 
  -7  12   0      343.60      348.87    155.02 o 
  -6  12   0      893.12     1058.87    189.84 o 
  -5  12   0      548.48      468.08    147.51 o 
  -4  12   0     1981.62     1999.78    203.61 o 
  -3  12   0     3165.23     3652.15    505.27 o 
  -2  12   0     1518.84     1947.23    242.80 o 
  -1  12   0      369.02      456.67    189.84 o 
   0  12   0       56.82       31.44     82.01 o 
   1  12   0     3200.83     3421.38    178.15 o 
   2  12   0      155.78       64.03     77.73 o 
   3  12   0      233.55      251.72     83.86 o 
   4  12   0       39.39      150.77    136.99 o 
   5  12   0      696.33      861.27    187.83 o 
   6  12   0       51.73       57.35    140.75 o 
   7  12   0     1367.86     1825.98    253.45 o 
   8  12   0       30.06       33.56    125.47 o 
   9  12   0      243.46      448.29    191.84 o 
  10  12   0        5.00      -52.59    182.57 o 
  -8  13   0        0.13      -76.13    151.27 o 
  -7  13   0      184.69      402.21    175.81 o 
  -6  13   0       45.64      -15.53    125.97 o 
  -5  13   0       25.85        1.25    112.70 o 
  -4  13   0     1991.04     2110.98    213.63 o 
  -3  13   0     1454.95     1974.24    215.38 o 
  -2  13   0      715.35      643.65    111.62 o 
  -1  13   0      224.27      288.45     98.19 o 
   0  13   0     1004.52     1056.32    121.01 o 
   1  13   0      264.19      346.81     98.54 o 
   2  13   0      546.58      822.95    130.48 o 
   3  13   0       19.38      -93.92    107.19 o 
   4  13   0       68.58       12.52    126.72 o 
   5  13   0      338.61      328.58    161.29 o 
   6  13   0       27.93      -26.30    139.75 o 
   7  13   0       36.69      135.49    160.28 o 
   8  13   0      267.58      554.23    197.10 o 
   9  13   0      144.31      356.13    193.59 o 
  -7  14   0      144.17       59.10    140.25 o 
  -6  14   0       92.34       51.34    137.74 o 
  -5  14   0       16.68       86.15    122.47 o 
  -3  14   0      646.44     1239.44    203.61 o 
  -2  14   0     2904.23     2908.70    181.54 o 
  -1  14   0      124.79      188.13     95.76 o 
   0  14   0       67.52       95.05     83.52 o 
   1  14   0       66.75      -51.09    127.22 o 
   2  14   0      481.25      532.69    173.31 o 
   3  14   0       31.71      -42.83    168.55 o 
   4  14   0      201.56      228.65    151.77 o 
   5  14   0      254.32      385.18    171.80 o 
   6  14   0      473.87      603.07    199.85 o 
   7  14   0      184.99      242.93    173.81 o 
   8  14   0      122.98       49.84    159.28 o 
  -3  15   0      571.68      727.29    174.06 o 
  -2  15   0      105.47      425.93    116.93 o 
  -1  15   0     2329.83     2416.27    267.47 o 
   0  15   0     1138.36     1720.79    237.17 o 
   1  15   0       18.82      -46.08    134.99 o 
   2  15   0       75.29       58.10    161.29 o 
   3  15   0      772.86     1027.07    230.66 o 
   4  15   0       92.61      109.19    205.86 o 
   5  15   0        3.07       14.78    151.52 o 
   6  15   0      152.00      378.42    182.57 o 
   7  15   0        1.01       96.17    172.81 o 
  -4  16   0      726.66     1144.27    218.14 o 
  -1  16   0      806.92      862.02    205.61 o 
   0  16   0      679.04      985.49    232.91 o 
   1  16   0       40.80       43.58    154.77 o 
   2  16   0      252.38      347.61    181.07 o 
   3  16   0        6.03       34.81    181.07 o 
   4  16   0      373.81      519.92    223.14 o 
   5  16   0       67.77       47.83    155.27 o 
   6  16   0       27.13      107.94    175.06 o 
   0  17   0      185.02      335.59    205.36 o 
   2  17   0      479.39      770.61    224.90 o 
   3  17   0       37.19       85.65    188.83 o 
   4  17   0       51.66      124.72    212.38 o 
  -4 -17   1      154.58      138.75    202.86 o 
  -3 -17   1       93.60      139.75    187.08 o 
  -2 -17   1       73.76     -156.28    156.28 o 
  -1 -17   1       50.82      138.49    182.32 o 
   0 -17   1     1077.88     1428.52    260.71 o 
  -6 -16   1       85.13       96.17    167.55 o 
  -5 -16   1      104.26       13.77    146.01 o 
  -4 -16   1        2.07      -34.56    204.86 o 
  -3 -16   1       76.98      328.58    200.60 o 
  -2 -16   1        1.48     -134.24    181.57 o 
  -1 -16   1      770.97     1053.86    220.64 o 
   0 -16   1     1159.08     1537.22    238.42 o 
   1 -16   1       59.55       70.12    185.33 o 
   3 -16   1       57.42       16.78    138.75 o 
   4 -16   1      302.96      310.05    162.79 o 
  -7 -15   1      371.45      763.85    226.90 o 
  -6 -15   1       14.53       37.57    160.28 o 
  -5 -15   1        0.23     -125.47    136.99 o 
  -4 -15   1       56.16       28.30    133.49 o 
  -3 -15   1       52.26      245.93    192.84 o 
  -2 -15   1      448.87      690.22    195.60 o 
  -1 -15   1        4.45      151.52    141.00 o 
   0 -15   1        0.40       46.08    144.76 o 
   1 -15   1     1367.46     1324.24    147.79 o 
   2 -15   1     2104.00     2463.85    260.46 o 
   3 -15   1       42.98      129.23    141.50 o 
   4 -15   1        1.05      279.24    159.03 o 
  -8 -14   1       78.39      217.63    193.34 o 
  -7 -14   1      108.49      320.32    177.56 o 
  -6 -14   1       59.02      188.08    166.29 o 
  -5 -14   1      127.36      161.29    155.52 o 
  -4 -14   1        1.49      -92.16    129.23 o 
  -3 -14   1      936.55     1160.30    201.86 o 
  -2 -14   1       30.83       -8.26    153.52 o 
  -1 -14   1      520.03      347.86    157.03 o 
   0 -14   1      388.38      398.20    102.06 o 
   1 -14   1      800.21      725.38    123.66 o 
   2 -14   1       30.32      247.79    105.30 o 
   3 -14   1      896.40      853.76    196.60 o 
   6 -14   1      416.59      344.36    160.53 o 
   7 -14   1       92.36       -0.75    153.27 o 
  -9 -13   1       25.83      -97.92    171.30 o 
  -8 -13   1      159.24      162.04    175.31 o 
  -7 -13   1      200.88      253.45    165.79 o 
  -6 -13   1      247.75      402.96    177.31 o 
  -5 -13   1        6.88      108.69    149.01 o 
  -4 -13   1        8.46      148.01    142.00 o 
  -3 -13   1        3.47      -32.45     84.90 o 
  -2 -13   1      290.07      263.41     97.01 o 
  -1 -13   1      555.02      520.33    111.36 o 
   0 -13   1      107.08      228.27     91.71 o 
   1 -13   1      629.00      818.50    121.49 o 
   2 -13   1      534.94      561.73    115.24 o 
   3 -13   1     1855.47     1965.47    222.64 o 
   4 -13   1        7.68       44.08    115.95 o 
   5 -13   1      459.17      490.37    142.50 o 
   6 -13   1      183.29      275.99    143.50 o 
   7 -13   1      290.96      160.28    147.01 o 
   8 -13   1      217.19      244.68    161.29 o 
 -10 -12   1      139.92      141.50    163.29 o 
  -9 -12   1        1.50       57.10    153.02 o 
  -8 -12   1      597.17      677.20    191.34 o 
  -7 -12   1       57.88      -25.04    159.78 o 
  -6 -12   1      193.11       58.10    147.01 o 
  -5 -12   1      361.00      218.89    126.72 o 
  -4 -12   1       66.90      177.29     94.11 o 
  -3 -12   1      138.28      103.12     88.63 o 
  -2 -12   1      182.19      171.51     90.32 o 
  -1 -12   1      782.95      825.00    135.49 o 
   0 -12   1      553.85      587.03    108.06 o 
   1 -12   1      253.21      244.81     88.10 o 
   2 -12   1      214.32      213.03     73.78 o 
   3 -12   1      782.12      770.08    108.44 o 
   4 -12   1      345.76      242.18    135.74 o 
   5 -12   1      466.68      578.02    149.76 o 
   6 -12   1       11.68      -60.61    127.73 o 
   7 -12   1       65.35      -47.08    133.24 o 
   8 -12   1       23.70       51.59    167.30 o 
 -10 -11   1      128.54       99.68    179.82 o 
  -9 -11   1       99.55      138.75    168.55 o 
  -8 -11   1      102.40      136.74    165.29 o 
  -7 -11   1      224.23      189.59    120.71 o 
  -6 -11   1       99.71      135.99    136.49 o 
  -5 -11   1      129.26      142.25    101.12 o 
  -4 -11   1       32.80       81.00     91.17 o 
  -3 -11   1      107.73      223.55    106.56 o 
  -2 -11   1        1.66       -5.77     72.69 o 
  -1 -11   1      244.94      210.41     98.17 o 
   0 -11   1     4014.40     4419.50    243.31 o 
   1 -11   1      809.55     1029.48    118.83 o 
   2 -11   1     2917.13     2873.53    131.29 o 
   3 -11   1     1472.49     1703.86    121.71 o 
   4 -11   1     1149.46     1041.59    163.79 o 
   5 -11   1      159.26      128.23    125.72 o 
   6 -11   1     1070.36     1262.73    191.34 o 
   7 -11   1      106.83      -11.77    140.50 o 
   8 -11   1      133.04       54.60    155.02 o 
   9 -11   1      865.84      948.43    224.40 o 
 -11 -10   1      105.88      102.93    169.55 o 
 -10 -10   1       20.75      -83.15    151.52 o 
  -9 -10   1      434.71      482.85    182.57 o 
  -8 -10   1       72.16      171.05    141.50 o 
  -7 -10   1        7.55       55.35    134.99 o 
  -6 -10   1       40.44      118.46    138.75 o 
  -5 -10   1        9.43      286.74    121.97 o 
  -4 -10   1      114.91      252.81     98.92 o 
  -3 -10   1      135.65      194.86    105.81 o 
  -2 -10   1     2684.78     2843.70    148.11 o 
  -1 -10   1        4.14       76.16    101.43 o 
   0 -10   1     1889.78     1539.74    125.08 o 
   1 -10   1      963.20      786.06    102.19 o 
   2 -10   1     2766.42     3054.10    296.15 o 
   3 -10   1      425.44      470.11     88.41 o 
   4 -10   1       30.38       22.01     67.99 o 
   5 -10   1       54.84      100.93    125.72 o 
   6 -10   1       11.32     -117.96    117.96 o 
   7 -10   1      333.05      297.78    151.02 o 
   8 -10   1        8.70     -139.50    145.51 o 
   9 -10   1      327.85      181.57    183.57 o 
  10 -10   1      506.30      240.93    192.84 o 
 -11  -9   1      113.62      286.76    171.55 o 
 -10  -9   1        3.98      -29.55    146.51 o 
  -9  -9   1      636.44     1022.81    203.11 o 
  -8  -9   1      167.53      226.90    145.26 o 
  -7  -9   1      179.29      319.06    149.26 o 
  -6  -9   1        5.70      239.42    129.73 o 
  -5  -9   1       70.00      -17.70     79.77 o 
  -4  -9   1      889.39      869.32    104.08 o 
  -3  -9   1      153.27      132.93     78.88 o 
  -2  -9   1       39.10        6.26     65.47 o 
  -1  -9   1     2449.81     2994.52    140.60 o 
   0  -9   1     3641.59     4135.38    164.33 o 
   2  -9   1      501.00      474.10     77.54 o 
   3  -9   1      192.98      222.49     69.76 o 
   4  -9   1      326.46      465.85     70.35 o 
   5  -9   1        1.10      -73.88    115.70 o 
   6  -9   1        7.18      -39.07    127.73 o 
   7  -9   1      134.52      182.57    157.78 o 
   8  -9   1      115.22       -9.02    152.77 o 
   9  -9   1      299.67      263.97    186.08 o 
  10  -9   1      491.01      299.78    189.59 o 
 -12  -8   1       75.30      188.33    176.56 o 
 -11  -8   1      415.10      721.27    200.10 o 
 -10  -8   1       75.42      180.82    136.49 o 
  -9  -8   1      283.96      521.17    160.28 o 
  -8  -8   1     1577.71     1772.38    219.64 o 
  -7  -8   1     1935.16     2450.58    238.17 o 
  -6  -8   1      149.98      179.57    119.71 o 
  -5  -8   1       44.10       -4.26     75.01 o 
  -4  -8   1      468.86      466.26     89.80 o 
  -3  -8   1       11.82       74.36     73.25 o 
  -2  -8   1      870.40      996.44     92.92 o 
  -1  -8   1      724.30      806.20    109.44 o 
   0  -8   1      509.59      819.39    351.25 o 
   1  -8   1     5150.88     5640.47    244.18 o 
   3  -8   1     1274.77     1371.81     99.46 o 
   4  -8   1      617.61      670.38     79.97 o 
   5  -8   1      875.65      907.60    158.78 o 
   6  -8   1      260.19      184.08    136.49 o 
   7  -8   1      151.98       42.32    146.51 o 
   8  -8   1      122.10       71.13    139.75 o 
   9  -8   1        3.03        8.52    172.55 o 
  10  -8   1      158.58       43.08    189.59 o 
  11  -8   1        1.40      167.05    209.87 o 
 -12  -7   1      447.96      853.26    193.09 o 
 -11  -7   1      293.40      435.52    152.52 o 
 -10  -7   1       89.11      295.77    139.50 o 
  -9  -7   1       36.90       58.35    117.46 o 
  -8  -7   1     1910.54     2383.21    233.91 o 
  -7  -7   1      587.78      471.83    137.24 o 
  -6  -7   1     1058.44     1240.75     97.49 o 
  -5  -7   1      165.02      119.51     54.04 o 
  -4  -7   1       48.74      157.80     75.16 o 
  -3  -7   1     2757.44     2748.83     78.36 o 
  -1  -7   1     4756.20     4649.81    149.04 o 
   0  -7   1      110.64      132.54     54.86 o 
   1  -7   1    23406.44    23612.98    440.03 o 
   2  -7   1       56.89      147.76     76.13 o 
   3  -7   1     4831.44     4524.93    146.91 o 
   4  -7   1      333.18      366.87     59.01 o 
   5  -7   1      150.52      226.98     67.32 o 
   6  -7   1      372.87      375.66    147.76 o 
   7  -7   1      522.18      386.43    165.54 o 
   8  -7   1       23.76        4.26    139.50 o 
   9  -7   1      366.58      544.96    194.34 o 
  10  -7   1      680.55      815.44    231.91 o 
  11  -7   1       61.29      265.97    216.38 o 
 -12  -6   1       86.33      168.30    145.26 o 
 -11  -6   1      232.42      341.35    156.78 o 
 -10  -6   1     1145.89     1408.74    208.62 o 
  -9  -6   1      399.61      490.62    147.76 o 
  -8  -6   1      263.52      433.03     94.65 o 
  -7  -6   1      198.17      328.92    134.24 o 
  -6  -6   1     1149.91     1161.57    100.30 o 
  -5  -6   1      302.06      304.14     61.22 o 
  -4  -6   1       93.50       95.79     41.74 o 
  -2  -6   1     2692.37     3563.89    271.61 o 
  -1  -6   1    18766.51    19770.49    277.72 o 
   0  -6   1     5962.44     8180.73    708.63 o 
   1  -6   1       18.68       90.16     73.63 o 
   2  -6   1     5622.70     7344.70    434.89 o 
   4  -6   1      127.45        2.40     42.57 o 
   5  -6   1     1618.66     1708.57    104.13 o 
   6  -6   1      813.70      785.89    158.28 o 
   7  -6   1       10.82      -85.15    124.72 o 
   8  -6   1     1941.41     2108.23    253.70 o 
   9  -6   1       25.29     -120.96    155.78 o 
  10  -6   1       19.19      -29.30    175.31 o 
  11  -6   1      752.93     1163.56    259.21 o 
  12  -6   1      259.35      334.59    231.66 o 
 -12  -5   1       28.31      -26.80    127.48 o 
 -11  -5   1      486.25      504.64    165.79 o 
 -10  -5   1      656.78      813.89    120.08 o 
  -9  -5   1      128.50      257.54     97.69 o 
  -8  -5   1     1877.94     2368.66    152.41 o 
  -7  -5   1     1217.86     1373.53    110.73 o 
  -6  -5   1      369.70      401.70     76.15 o 
  -5  -5   1     1065.69     1015.46     82.50 o 
  -4  -5   1      243.55      374.72     84.02 o 
  -2  -5   1    21842.43    25517.31    609.67 o 
   0  -5   1       21.52       42.07     55.60 o 
   1  -5   1     4543.56     4896.90    169.80 o 
   2  -5   1      312.76      304.78     74.63 o 
   3  -5   1     1755.91     1699.96     68.67 o 
   4  -5   1     3714.78     4016.98    126.02 o 
   5  -5   1     4014.01     5053.25    339.48 o 
   6  -5   1     1520.52     1287.89    100.86 o 
   7  -5   1     1842.61     1992.02    221.89 o 
   8  -5   1       59.31       84.65    121.72 o 
   9  -5   1      784.18     1203.63    228.65 o 
  10  -5   1      139.40      595.55    214.63 o 
  11  -5   1      450.79      919.12    244.68 o 
  12  -5   1       35.42     -103.18    206.36 o 
 -11  -4   1       60.37      119.71     91.84 o 
 -10  -4   1       12.44      104.12     86.58 o 
  -9  -4   1     1889.78     2140.96    171.43 o 
  -8  -4   1     2505.92     3035.46    164.73 o 
  -7  -4   1       71.26       92.83     70.83 o 
  -6  -4   1      800.35     1033.30     90.36 o 
  -5  -4   1       23.04       17.79     54.60 o 
  -4  -4   1     9220.14    10196.02    633.12 o 
  -3  -4   1     4161.77     4571.14     92.92 o 
  -2  -4   1       15.49       19.78     58.60 o 
  -1  -4   1     1133.91     1231.93     91.16 o 
   0  -4   1    25632.05    30014.11    357.38 o 
   1  -4   1     5558.49     6572.87    175.31 o 
   5  -4   1      186.54      280.94     60.11 o 
   6  -4   1      230.45      256.74     67.50 o 
   7  -4   1      423.15      453.80    149.76 o 
   8  -4   1     2709.28     2762.38    266.72 o 
   9  -4   1     1052.43     1168.57    228.15 o 
  10  -4   1      243.86      786.89    223.14 o 
  11  -4   1      935.10     1242.20    260.71 o 
  12  -4   1       95.35       38.07    208.37 o 
 -12  -3   1       10.99       23.29    165.79 o 
 -11  -3   1      439.59      423.69    115.82 o 
 -10  -3   1      420.66      734.94    111.86 o 
  -9  -3   1      124.30      139.75    123.09 o 
  -8  -3   1      932.65     1121.70    116.03 o 
  -7  -3   1     2786.72     3238.65    149.55 o 
  -6  -3   1      804.78      682.41     81.86 o 
  -5  -3   1      124.71      158.48     55.61 o 
  -4  -3   1     6073.41     6976.28    157.50 o 
  -3  -3   1       53.23       81.72     41.88 o 
  -2  -3   1     7436.39     7441.56    113.08 o 
  -1  -3   1        0.04        6.09     42.12 o 
   0  -3   1      152.18      146.81     39.81 o 
   1  -3   1     1797.34     1699.90     66.37 o 
   3  -3   1       16.36       32.23     39.02 o 
   4  -3   1      100.21      174.39     58.73 o 
   5  -3   1     2126.89     1816.93    140.37 o 
   6  -3   1      252.42      330.19     88.41 o 
   7  -3   1      699.77      902.62     93.67 o 
   8  -3   1      186.41      404.72    168.05 o 
   9  -3   1      808.24     1281.26    229.66 o 
  10  -3   1      141.77       69.12    158.03 o 
  11  -3   1     1570.09     2163.82    300.03 o 
  12  -3   1        1.03       -8.52    196.10 o 
 -13  -2   1        2.00      -50.09    158.28 o 
 -12  -2   1      442.81      609.08    201.11 o 
 -11  -2   1     1783.40     2156.56    259.96 o 
 -10  -2   1      147.56      227.92    102.58 o 
  -9  -2   1      183.71      218.72     88.10 o 
  -8  -2   1      333.40      235.14     79.00 o 
  -7  -2   1       71.04      145.40     70.96 o 
  -6  -2   1     3627.67     4383.22    155.47 o 
  -5  -2   1     5483.10     5870.24    468.20 o 
  -4  -2   1     1461.10     1643.13     95.29 o 
  -3  -2   1     7131.91     7656.79    653.40 o 
  -2  -2   1    49086.07    58293.90   1564.85 o 
  -1  -2   1      974.58      905.87     46.04 o 
   0  -2   1       51.14       35.71     19.37 o 
   3  -2   1     4430.72     5263.04    128.73 o 
   4  -2   1     3305.67     3760.02    321.57 o 
   5  -2   1     1486.66     1363.40     82.80 o 
   6  -2   1     4923.01     5448.44    162.09 o 
   7  -2   1     4681.54     4963.68    171.84 o 
   9  -2   1       51.47      205.11    167.05 o 
  10  -2   1      730.75      845.49    202.11 o 
  11  -2   1       21.05       10.02    181.07 o 
  12  -2   1      371.61      391.69    222.64 o 
  13  -2   1      151.81      289.26    227.40 o 
 -13  -1   1       30.25      -12.02    189.08 o 
 -12  -1   1       22.77        0.25    163.79 o 
 -11  -1   1        1.41      124.72    152.27 o 
 -10  -1   1     1951.33     2249.64    163.86 o 
  -8  -1   1      388.60      246.24     82.32 o 
  -7  -1   1     1333.33     1256.24    102.50 o 
  -6  -1   1       99.51       22.48     57.71 o 
  -5  -1   1     1122.90     1444.60     90.80 o 
  -4  -1   1       25.45       78.05     47.70 o 
  -3  -1   1      357.80      549.38     77.64 o 
  -2  -1   1     5133.57     5041.18    162.16 o 
  -1  -1   1    25998.24    24008.17   1905.87 o 
   0  -1   1    16397.82    19310.38    235.42 o 
   2  -1   1     6916.02     8100.82    190.59 o 
   3  -1   1     4932.62     4861.62    232.41 o 
   4  -1   1     2303.07     2300.51     89.52 o 
   5  -1   1     1935.72     1811.88     95.68 o 
   6  -1   1      275.35      795.56    209.24 o 
   8  -1   1     6399.87     7491.73    227.67 o 
   9  -1   1     2156.00     2152.05    251.44 o 
  10  -1   1        8.46       92.91    160.78 o 
  11  -1   1       28.77        6.51    161.79 o 
  12  -1   1      820.91     1286.77    269.98 o 
  13  -1   1       67.32      248.69    220.14 o 
 -13   0   1      294.80      391.44    212.88 o 
 -12   0   1       80.31      299.28    181.57 o 
 -11   0   1        5.71       53.85    153.27 o 
 -10   0   1     1028.96     1093.18    201.36 o 
  -9   0   1       99.14      210.51     89.83 o 
  -8   0   1     2882.13     3176.23    160.57 o 
  -7   0   1      367.96      284.66     72.06 o 
  -6   0   1      972.56     1164.34     94.70 o 
  -5   0   1     5589.75     6165.60    747.45 o 
  -4   0   1     4423.72     4848.52    288.01 o 
  -3   0   1     4314.99     4669.59    113.56 o 
  -2   0   1       68.94       48.85     43.20 o 
   2   0   1        5.35       42.24     31.43 o 
   3   0   1     3530.98     3609.56    108.82 o 
   4   0   1     2758.28     3182.12    232.66 o 
   5   0   1     6092.77     6717.10    247.31 o 
   6   0   1     2344.14     2526.30    119.53 o 
   7   0   1      207.54      202.18     70.79 o 
   8   0   1     2485.93     3156.60    160.36 o 
   9   0   1        1.83      157.91     96.02 o 
  10   0   1      802.67     1360.65    223.90 o 
  11   0   1       14.71       66.37    174.56 o 
  12   0   1       90.82       55.60    178.32 o 
  13   0   1      417.97      275.49    206.11 o 
 -13   1   1       17.07      -66.87    177.56 o 
 -12   1   1      739.11      859.27    225.65 o 
 -11   1   1      193.44      245.43    175.06 o 
 -10   1   1        3.20       78.89    150.02 o 
  -9   1   1     1857.98     1984.95    181.70 o 
  -8   1   1     5427.02     6401.09    288.26 o 
  -7   1   1      199.24      256.12     84.90 o 
  -6   1   1      479.03      652.84     80.16 o 
  -5   1   1     1204.40     1273.75     89.78 o 
  -4   1   1     1079.00     1103.05     73.88 o 
  -3   1   1     1668.01     1491.05    191.59 o 
  -2   1   1     6375.43     6148.87    146.01 o 
   1   1   1    24024.63    26112.73   1284.90 o 
   2   1   1     6705.39     7423.59    114.13 o 
   3   1   1       41.57       99.94     49.66 o 
   8   1   1      395.80      179.60     81.36 o 
   9   1   1     4902.46     5603.95    220.42 o 
  10   1   1     2272.38     3168.60    296.52 o 
  11   1   1      110.37      176.06    182.57 o 
  12   1   1        2.10     -130.48    151.02 o 
  13   1   1      118.12       68.62    199.10 o 
 -12   2   1      591.03      750.08    224.90 o 
 -11   2   1       81.05      -12.52    166.29 o 
 -10   2   1      592.52      824.71    195.60 o 
  -9   2   1      123.29       97.92    144.25 o 
  -8   2   1       22.40       53.65     75.98 o 
  -7   2   1     3523.32     3446.42    221.27 o 
  -6   2   1     3921.49     4360.15    199.85 o 
  -5   2   1     1598.46     1446.11     91.34 o 
  -4   2   1     3385.39     3476.27    117.39 o 
  -3   2   1     2298.02     2707.03    119.21 o 
  -2   2   1     3527.32     4031.88    132.48 o 
   0   2   1       14.18       -3.25     22.79 o 
   4   2   1     1628.89     1821.42     87.21 o 
   5   2   1     5391.96     6272.93    168.26 o 
   6   2   1     4511.42     5168.44    284.13 o 
   7   2   1       18.75      148.97     74.12 o 
   8   2   1      212.31      178.60     78.54 o 
   9   2   1      103.48      103.06     90.05 o 
  10   2   1      150.96      151.60    103.83 o 
  11   2   1     1080.26     1793.17    244.93 o 
  12   2   1      602.97      906.60    210.87 o 
  13   2   1       45.59      -16.78    192.84 o 
 -12   3   1        9.26      -62.11    166.04 o 
 -11   3   1     1231.08     1805.94    279.99 o 
 -10   3   1      235.80      117.21    165.29 o 
  -9   3   1      447.85      793.65    190.84 o 
  -8   3   1      672.98      755.27     97.12 o 
  -7   3   1      171.61      486.31    109.32 o 
  -6   3   1       87.79      146.89     67.01 o 
  -5   3   1     1825.89     1795.68    269.98 o 
  -4   3   1      345.62      343.16     58.62 o 
  -3   3   1      225.84      273.48     68.62 o 
  -1   3   1     1002.35      975.97     83.65 o 
   0   3   1       88.58       69.87     61.61 o 
   1   3   1        5.72       28.07     58.09 o 
   2   3   1     7048.93     7282.96    335.09 o 
   3   3   1        4.11       81.34     47.05 o 
   4   3   1     6577.17     7607.19    166.87 o 
   5   3   1      309.78      277.64     64.52 o 
   6   3   1      908.68      790.95     87.36 o 
   7   3   1     3058.81     3603.32    195.09 o 
   8   3   1     1156.82     1317.80    120.98 o 
   9   3   1       15.47       37.20     89.23 o 
  10   3   1      379.86      662.65    118.39 o 
  11   3   1      377.25      492.62    179.57 o 
  12   3   1       11.20      105.69    169.30 o 
  13   3   1      193.98      323.07    200.10 o 
 -12   4   1        0.62      -54.60    175.31 o 
 -11   4   1      620.38      881.56    235.42 o 
 -10   4   1      138.57      372.66    190.59 o 
  -9   4   1      685.36     1031.82    205.86 o 
  -8   4   1     1594.61     1615.86    222.14 o 
  -7   4   1      534.62      563.47     87.97 o 
  -6   4   1     1293.34     1217.38    100.01 o 
  -5   4   1       62.16      118.75     59.25 o 
  -4   4   1     1125.94     1560.82    226.02 o 
  -1   4   1     3884.38     4512.98    170.55 o 
   0   4   1    16147.46    19202.94    336.09 o 
   2   4   1      336.97      257.11     58.65 o 
   3   4   1     4973.53     5582.84    132.91 o 
   4   4   1     8997.25    10504.96    243.18 o 
   5   4   1      194.26       79.15     73.00 o 
   6   4   1     1189.44     1270.92     98.15 o 
   7   4   1      227.07      245.60     79.82 o 
   8   4   1     1917.94     2433.54    170.18 o 
   9   4   1     2772.42     3184.40    180.13 o 
  10   4   1        3.74      129.96     89.11 o 
  11   4   1       82.68       93.80     93.31 o 
  12   4   1      561.87      561.49    198.10 o 
 -12   5   1        8.41     -144.76    185.33 o 
 -11   5   1      507.30     1047.35    249.69 o 
 -10   5   1      368.83      185.58    183.07 o 
  -9   5   1      513.15      797.91    199.85 o 
  -8   5   1       17.15      -86.15    139.50 o 
  -7   5   1     2089.94     2276.74    137.44 o 
  -6   5   1     1211.73     1173.67    101.25 o 
  -4   5   1     4211.01     3726.34    169.30 o 
  -3   5   1      290.74      464.33     66.20 o 
  -2   5   1      778.73      769.61     92.66 o 
  -1   5   1     5546.09     5485.19    193.09 o 
   0   5   1       53.02      -13.77     70.12 o 
   1   5   1       30.78       18.36     38.96 o 
   2   5   1    20660.65    23603.56    207.61 o 
   4   5   1      188.87      281.50     94.42 o 
   5   5   1     1288.06     1186.53     93.21 o 
   6   5   1      530.89      649.32     87.08 o 
   7   5   1     1183.73     1379.01    108.43 o 
   8   5   1     2467.52     3044.00    162.87 o 
   9   5   1      219.28      363.00    107.46 o 
  10   5   1      621.16      929.87    124.67 o 
  11   5   1      343.71      441.81    113.29 o 
 -11   6   1      768.32      743.81    225.65 o 
 -10   6   1        9.50      108.19    173.81 o 
  -9   6   1       48.16       25.55    143.00 o 
  -8   6   1     1161.35     1310.82    217.89 o 
  -7   6   1      100.95       34.31    128.73 o 
  -6   6   1      427.48      394.98     84.75 o 
  -5   6   1     1169.76     1435.51    180.44 o 
  -4   6   1      265.05       59.10     80.64 o 
  -3   6   1     5614.99     6389.38    170.09 o 
  -1   6   1       30.46      -36.06     64.86 o 
   0   6   1     7200.57     8302.92    268.22 o 
   1   6   1    14970.21    16450.96    558.36 o 
   3   6   1      173.77     1492.00    745.94 o 
   4   6   1       14.32       78.70     59.98 o 
   5   6   1      464.73      450.57     72.42 o 
   6   6   1      772.49      785.00     94.88 o 
   7   6   1      128.21       94.87     82.61 o 
   8   6   1      535.67      429.86     99.78 o 
   9   6   1      700.79      909.71    125.99 o 
  10   6   1      961.30     1332.35    146.80 o 
  11   6   1      275.99      641.63    179.57 o 
 -11   7   1       29.83      117.46    193.09 o 
 -10   7   1      508.74      426.75    190.09 o 
  -9   7   1      417.45      445.79    174.81 o 
  -8   7   1        4.99       31.31    138.75 o 
  -7   7   1      406.61      415.48    163.29 o 
  -6   7   1      209.13      174.02     80.66 o 
  -5   7   1      285.28      303.07     74.50 o 
  -4   7   1      623.49      618.64     83.79 o 
  -3   7   1     3113.41     2809.47    180.82 o 
  -2   7   1       43.06      -72.63     72.63 o 
   0   7   1        1.61       -4.16     55.66 o 
   1   7   1     2445.44     3094.03    346.49 o 
   3   7   1     2594.84     3164.86    197.69 o 
   4   7   1        7.11      -17.11     58.22 o 
   5   7   1      364.19      224.19     66.22 o 
   6   7   1     1608.37     1618.39    112.41 o 
   7   7   1      379.37      458.96     94.87 o 
   9   7   1       32.07      162.29    148.01 o 
  10   7   1      298.37      484.11    165.79 o 
  11   7   1      238.56      517.41    179.07 o 
  12   7   1      502.25      752.33    197.60 o 
 -11   8   1        2.11      -63.11    182.57 o 
 -10   8   1      297.71      396.45    196.35 o 
  -9   8   1       68.78       43.83    167.55 o 
  -8   8   1      325.41      211.12    154.02 o 
  -7   8   1      207.50       59.86    141.50 o 
  -6   8   1      281.06      246.94    141.00 o 
  -5   8   1     1012.82      842.06    121.72 o 
  -4   8   1      322.09      381.43     84.40 o 
  -3   8   1      479.63      488.36    118.71 o 
  -2   8   1     3623.54     4353.44    228.90 o 
  -1   8   1     3804.99     3846.80    220.64 o 
   1   8   1      571.86      604.27     77.70 o 
   2   8   1     1555.84     1355.92     97.22 o 
   3   8   1       24.53        5.28     43.66 o 
   4   8   1      514.38      490.09     91.49 o 
   5   8   1       68.16       85.64     58.13 o 
   6   8   1       14.22      181.12     76.15 o 
   8   8   1     1742.16     1807.19    224.40 o 
   9   8   1      315.68      736.80    178.57 o 
  10   8   1       48.12      114.45    148.26 o 
  11   8   1      310.71      404.21    198.85 o 
  12   8   1       14.79       43.08    164.29 o 
 -10   9   1      110.37      146.01    177.56 o 
  -9   9   1      288.14      126.22    170.55 o 
  -8   9   1       76.69       42.32    143.75 o 
  -7   9   1        2.76       62.61    139.25 o 
  -6   9   1       25.90      -92.41    117.46 o 
  -5   9   1       11.57       -5.92     76.35 o 
  -4   9   1      712.07      715.85    142.63 o 
  -3   9   1      409.97      365.40    114.70 o 
  -2   9   1      487.24      378.42    122.97 o 
   0   9   1     2807.86     3157.44    136.70 o 
   1   9   1     1408.49     1656.24    110.41 o 
   2   9   1        8.98      -41.56     60.83 o 
   3   9   1       56.15       63.77     53.15 o 
   4   9   1      607.76      599.87     62.53 o 
   5   9   1        2.67       -1.13     62.71 o 
   6   9   1       14.86      -26.80    121.97 o 
   7   9   1      134.28      112.95    134.24 o 
   8   9   1      286.75      152.52    142.50 o 
   9   9   1      637.19     1001.27    207.87 o 
  10   9   1        2.13      108.69    152.02 o 
  11   9   1       81.66      426.50    185.83 o 
 -10  10   1      303.55      591.30    216.63 o 
  -9  10   1      144.18      340.60    178.82 o 
  -8  10   1      137.01     -122.72    136.24 o 
  -7  10   1      370.96      430.01    166.29 o 
  -6  10   1       46.36      125.22    133.99 o 
  -5  10   1      146.41      162.71     92.54 o 
  -4  10   1      166.86      185.64     85.43 o 
  -3  10   1      399.23      411.48    117.96 o 
  -2  10   1     2462.92     3028.85    220.64 o 
   0  10   1      765.50      773.94     92.38 o 
   1  10   1      178.93      448.79    141.50 o 
   2  10   1     2290.90     2455.27    145.76 o 
   3  10   1        4.35       52.33     76.95 o 
   4  10   1      128.57      197.97     87.92 o 
   5  10   1        7.93      -78.35     78.35 o 
   6  10   1      128.71       28.05    128.23 o 
   7  10   1        3.89      137.24    142.50 o 
   8  10   1       76.96       57.10    147.01 o 
   9  10   1      562.73      531.44    178.57 o 
  10  10   1       16.16      123.97    164.04 o 
  11  10   1      132.64      101.18    161.29 o 
  -9  11   1      836.59      825.96    220.14 o 
  -8  11   1      186.94      288.51    167.80 o 
  -7  11   1       31.99     -115.20    134.74 o 
  -6  11   1      815.32     1182.09    201.11 o 
  -5  11   1        2.68      104.43    124.72 o 
  -4  11   1      265.03      515.58     85.14 o 
  -3  11   1     1652.10     1760.61    197.85 o 
   0  11   1     2958.91     3650.25    193.72 o 
   1  11   1      344.88      301.02    171.55 o 
   2  11   1        3.17       16.33     99.18 o 
   3  11   1      172.49       85.95     82.50 o 
   4  11   1       24.12        3.26    114.45 o 
   5  11   1        1.54       34.06    128.23 o 
   6  11   1      213.64      152.52    140.00 o 
   7  11   1      184.29      260.96    158.03 o 
   8  11   1       57.92      163.29    160.03 o 
   9  11   1      119.74       78.39    167.05 o 
  10  11   1      148.20      148.01    175.81 o 
  11  11   1       52.28       58.85    177.56 o 
  -8  12   1        4.07      137.99    164.54 o 
  -7  12   1        1.31      -23.29    134.49 o 
  -6  12   1       51.22      -67.37    143.25 o 
  -5  12   1      468.18      456.31    144.76 o 
  -4  12   1      233.68      320.47    105.46 o 
  -3  12   1     1015.24     1121.73    172.05 o 
  -2  12   1        0.17      264.47    128.98 o 
  -1  12   1      276.46      373.99     95.08 o 
   0  12   1      205.98      220.55     89.23 o 
   1  12   1      902.92      809.35    133.49 o 
   2  12   1        0.81      -35.47     88.67 o 
   3  12   1      121.98       41.57    115.20 o 
   4  12   1      222.09      104.43    126.47 o 
   5  12   1      384.58      358.38    160.78 o 
   6  12   1      136.94      273.73    153.77 o 
   7  12   1        3.47      100.68    149.51 o 
   8  12   1      489.29      878.05    216.38 o 
   9  12   1        0.85       85.40    178.82 o 
  10  12   1      147.42      136.99    186.58 o 
  -8  13   1      226.45      318.06    176.06 o 
  -7  13   1      373.73      405.72    159.53 o 
  -6  13   1       72.61       26.80    125.47 o 
  -5  13   1      583.50      660.17    156.03 o 
  -4  13   1      156.14      215.13    140.25 o 
  -3  13   1     1561.26     2127.51    232.91 o 
  -2  13   1      124.84      356.73    118.71 o 
  -1  13   1      620.92      573.39    107.63 o 
   0  13   1      172.20      194.43     96.19 o 
   1  13   1      610.43      581.03    157.78 o 
   2  13   1       98.70      145.76    147.51 o 
   3  13   1        8.25       96.17    161.79 o 
   4  13   1       98.83       77.39    139.50 o 
   5  13   1       16.42       19.78    109.19 o 
   6  13   1      362.16      325.32    169.30 o 
   7  13   1       53.51      102.43    148.76 o 
   8  13   1      195.35      500.89    190.59 o 
   9  13   1        0.32      224.15    180.57 o 
  -7  14   1       77.08      133.24    140.25 o 
  -6  14   1      214.62      310.55    154.52 o 
  -5  14   1       11.76       30.05    113.95 o 
  -4  14   1      757.28      534.44    151.52 o 
  -3  14   1     1060.30     1131.00    195.09 o 
  -2  14   1      105.18      303.04    168.80 o 
  -1  14   1      235.57      305.84     99.93 o 
   0  14   1      578.16      571.51    173.06 o 
   1  14   1      192.03      137.49    145.76 o 
   2  14   1        7.84       33.31    142.75 o 
   3  14   1      608.95     1040.84    209.37 o 
   4  14   1        9.99       41.32    174.56 o 
   5  14   1       22.07       66.62    146.26 o 
   6  14   1      106.95      282.50    174.56 o 
   7  14   1       58.11       71.13    163.04 o 
   8  14   1       79.88      156.03    178.32 o 
  -3  15   1        5.39      269.23    139.00 o 
  -2  15   1     1588.27     2056.38    249.94 o 
  -1  15   1     1368.44     1652.17    241.43 o 
   0  15   1        0.01      140.00    170.05 o 
   1  15   1        0.52      -34.56    144.25 o 
   2  15   1      607.20      969.21    210.12 o 
   3  15   1       30.56     -107.69    151.52 o 
   4  15   1       36.04      -21.54    179.32 o 
   5  15   1        8.53        5.26    145.76 o 
   6  15   1        0.69       41.57    163.04 o 
   7  15   1      351.73      514.66    208.87 o 
  -1  16   1       65.87      183.32    173.06 o 
   0  16   1      732.75      938.91    213.88 o 
   1  16   1      407.24      531.44    193.59 o 
   2  16   1        3.62       10.27    166.79 o 
   3  16   1      237.23      211.37    184.83 o 
   4  16   1       34.24      211.87    175.31 o 
   5  16   1       16.37      -47.83    193.09 o 
   6  16   1       47.52      265.72    193.59 o 
  -1  17   1      160.00      336.34    204.11 o 
   0  17   1      819.46     1271.25    254.95 o 
   1  17   1        3.12       99.68    189.08 o 
   2  17   1       22.60      190.59    184.08 o 
   3  17   1        0.59      -90.16    185.08 o 
   4  17   1      135.30      323.57    213.13 o 
  -4 -17   2       17.09      272.23    219.14 o 
  -3 -17   2        2.47       51.84    192.34 o 
  -2 -17   2       71.71       80.64    188.58 o 
  -1 -17   2      452.04      465.32    195.35 o 
   0 -17   2      219.80       83.65    164.29 o 
  -6 -16   2        0.27      -68.12    165.54 o 
  -5 -16   2        1.44      -56.35    145.26 o 
  -4 -16   2       29.15       87.65    154.02 o 
  -3 -16   2       48.85      383.68    228.40 o 
  -2 -16   2        0.75      310.05    181.07 o 
  -1 -16   2       57.09       10.02    175.31 o 
   0 -16   2       80.13      191.84    165.29 o 
   1 -16   2      977.43      860.77    189.08 o 
   2 -16   2      267.58       85.90    163.29 o 
   3 -16   2        0.93       19.28    159.78 o 
   4 -16   2       29.65      168.80    166.79 o 
  -7 -15   2       48.43      221.14    173.31 o 
  -6 -15   2      190.36      541.71    197.60 o 
  -5 -15   2       28.92       85.15    158.03 o 
  -4 -15   2        3.40       13.77    131.73 o 
  -3 -15   2      377.83      391.69    156.28 o 
  -2 -15   2       36.21       54.60    156.53 o 
  -1 -15   2      154.24      149.74    105.47 o 
   0 -15   2      242.67      187.13    110.98 o 
   1 -15   2      320.89      362.62    115.27 o 
   2 -15   2      599.92      541.71    175.31 o 
   3 -15   2      479.86      669.43    177.06 o 
   4 -15   2        0.05       65.62    148.51 o 
  -8 -14   2        4.10      -53.85    164.79 o 
  -7 -14   2      141.15      183.57    177.56 o 
  -6 -14   2       13.64       44.58    154.52 o 
  -5 -14   2      274.01      355.88    162.79 o 
  -4 -14   2        0.45        7.76    140.00 o 
  -3 -14   2       47.03       17.03    121.21 o 
  -2 -14   2       98.61      195.47     96.24 o 
  -1 -14   2      176.93      141.70     97.68 o 
   0 -14   2        2.20       53.21     90.29 o 
   1 -14   2        2.89      -38.39     88.61 o 
   2 -14   2      681.32      817.95    179.07 o 
   3 -14   2      103.50      314.06    156.03 o 
   4 -14   2      166.94      229.15    152.27 o 
   6 -14   2      136.63      218.89    136.99 o 
   7 -14   2      215.56      146.01    165.79 o 
  -9 -13   2      108.93      148.26    176.06 o 
  -8 -13   2       59.59      -12.77    165.54 o 
  -7 -13   2        0.28      -28.30    159.03 o 
  -6 -13   2       40.06      252.20    170.55 o 
  -5 -13   2      121.04      249.94    160.78 o 
  -4 -13   2        2.74      200.60    143.50 o 
  -3 -13   2       64.05      113.15    126.22 o 
  -2 -13   2       74.13       61.47     83.88 o 
  -1 -13   2      156.47      114.50     97.59 o 
   0 -13   2      870.46      952.79    118.47 o 
   1 -13   2     1011.74     1132.70    136.15 o 
   2 -13   2       17.83      -11.28     88.50 o 
   3 -13   2      229.77      491.12    165.04 o 
   5 -13   2      118.45      -45.58    116.96 o 
   6 -13   2      144.98      170.55    133.49 o 
   7 -13   2      128.76      268.72    171.80 o 
 -10 -12   2       31.63       56.10    173.31 o 
  -9 -12   2       92.07      215.13    185.33 o 
  -8 -12   2       29.22       96.17    157.03 o 
  -7 -12   2       74.32      -67.12    143.00 o 
  -6 -12   2       60.07       94.30     98.62 o 
  -5 -12   2      231.70      374.15    110.91 o 
  -4 -12   2      655.15      999.56    210.00 o 
  -3 -12   2       70.07      132.16     93.11 o 
  -2 -12   2       10.84       30.78     88.12 o 
  -1 -12   2     1177.09     1206.28    125.63 o 
   0 -12   2      294.11      332.32    103.41 o 
   1 -12   2      169.07      162.19     88.03 o 
   2 -12   2     1166.35      955.53    185.58 o 
   3 -12   2      237.88      340.60    128.23 o 
   4 -12   2      131.31      135.24    123.47 o 
   5 -12   2      695.61      769.61    161.29 o 
   6 -12   2      646.11      517.92    161.29 o 
   7 -12   2      218.15       93.92    159.03 o 
   8 -12   2      103.50      190.34    160.78 o 
 -10 -11   2       22.82      156.53    164.54 o 
  -9 -11   2       41.39      -70.62    141.25 o 
  -8 -11   2       74.56      115.20    154.02 o 
  -7 -11   2      215.79      287.76    157.78 o 
  -6 -11   2      373.12      569.80    119.62 o 
  -5 -11   2      240.36      226.16    101.31 o 
  -4 -11   2       82.86       85.21     95.89 o 
  -3 -11   2      164.47      211.02     89.04 o 
  -2 -11   2     1856.96     1882.63    137.90 o 
  -1 -11   2      125.49       76.80     79.31 o 
   0 -11   2       43.96      214.54     90.49 o 
   1 -11   2     1287.12     1374.20     89.52 o 
   2 -11   2     1127.91     1104.18    124.19 o 
   3 -11   2      251.84      444.81     93.58 o 
   4 -11   2     1301.32      941.66    165.04 o 
   5 -11   2      414.24      363.64    135.99 o 
   6 -11   2        6.58      -32.56    130.48 o 
   7 -11   2      119.44      147.51    148.01 o 
   8 -11   2       14.89      169.55    166.54 o 
   9 -11   2       57.35       85.90    168.80 o 
 -11 -10   2        2.92      168.80    176.06 o 
 -10 -10   2      234.02      485.11    192.09 o 
  -9 -10   2       76.68      205.61    160.53 o 
  -8 -10   2       77.74       11.77    135.24 o 
  -7 -10   2      211.07      254.20    144.51 o 
  -6 -10   2     1136.80     1365.41    200.60 o 
  -5 -10   2       19.98      114.50    120.21 o 
  -4 -10   2       58.73       71.26    136.99 o 
  -3 -10   2      297.02      271.56     88.59 o 
  -2 -10   2      854.85      742.34    115.83 o 
  -1 -10   2     1359.54     1497.54    155.27 o 
   0 -10   2       43.05       40.77     70.99 o 
   1 -10   2      782.99      937.18     78.93 o 
   2 -10   2      323.66      497.68     79.90 o 
   3 -10   2     2476.62     2444.11    138.76 o 
   4 -10   2      236.86      152.52    119.21 o 
   5 -10   2        3.05      -90.16    114.45 o 
   6 -10   2      396.71      212.38    137.74 o 
   7 -10   2      148.06      144.51    151.77 o 
   8 -10   2       22.49      -38.82    155.52 o 
   9 -10   2        8.22      -52.34    164.79 o 
  10 -10   2       23.06      -23.04    178.82 o 
 -11  -9   2       16.88       24.04    152.52 o 
 -10  -9   2      838.01     1037.08    211.62 o 
  -9  -9   2       32.82      150.77    145.26 o 
  -8  -9   2      157.03      122.97    128.48 o 
  -7  -9   2      297.85      380.17    150.02 o 
  -6  -9   2       12.43      365.15    141.50 o 
  -4  -9   2     1200.25     1335.82    121.82 o 
  -3  -9   2      409.79      393.82     86.69 o 
  -2  -9   2       12.85      -12.89    102.93 o 
  -1  -9   2     3777.80     4260.51    476.59 o 
   1  -9   2     1220.70     1360.42     83.78 o 
   2  -9   2        7.12       81.51     67.46 o 
   3  -9   2      135.97       64.64     73.04 o 
   5  -9   2      408.83      620.35    151.52 o 
   6  -9   2      431.37      550.47    160.53 o 
   7  -9   2      111.30      176.56    145.51 o 
   8  -9   2      658.62      745.57    199.85 o 
   9  -9   2        3.48      -73.63    172.05 o 
  10  -9   2       18.59        9.52    191.09 o 
 -12  -8   2      214.83      412.48    171.55 o 
 -11  -8   2        5.23        6.26    118.46 o 
 -10  -8   2       75.07      -44.08    117.96 o 
  -9  -8   2      417.03      428.51    152.27 o 
  -8  -8   2      244.00      116.46    124.22 o 
  -7  -8   2       81.26      192.59    117.21 o 
  -6  -8   2        6.00        9.77     96.42 o 
  -5  -8   2      179.49      243.93     83.04 o 
  -4  -8   2        1.25      105.82    105.31 o 
  -3  -8   2     1724.48     1887.82    124.26 o 
  -2  -8   2     2262.44     2491.53    129.68 o 
   0  -8   2     2519.59     2584.08    128.33 o 
   1  -8   2     1870.75     2089.11     91.82 o 
   2  -8   2     3767.19     3922.26    143.08 o 
   3  -8   2     1483.31     1443.05    129.60 o 
   4  -8   2       15.01       76.69     50.71 o 
   5  -8   2       92.95      -33.06    116.46 o 
   6  -8   2      546.59      761.35    169.80 o 
   7  -8   2       13.27      120.46    146.01 o 
   8  -8   2       43.50       39.57    149.26 o 
   9  -8   2      871.98      953.18    222.39 o 
  10  -8   2      263.63      129.73    183.07 o 
  11  -8   2       14.08      -40.07    189.08 o 
 -12  -7   2       32.70       85.40    147.01 o 
 -11  -7   2      172.66      429.01    165.29 o 
 -10  -7   2      205.52      262.96    137.99 o 
  -9  -7   2        1.02      102.43    123.97 o 
  -8  -7   2      202.52      238.92    133.49 o 
  -7  -7   2      910.53     1005.03    167.05 o 
  -6  -7   2      397.43      402.96    124.72 o 
  -5  -7   2       29.33       40.43     51.18 o 
  -4  -7   2     3655.96     3590.19    133.84 o 
  -3  -7   2       22.13      119.41     69.42 o 
  -2  -7   2     2527.88     2735.40    124.31 o 
  -1  -7   2       26.89      536.67    254.57 o 
   1  -7   2        0.78       77.08     60.74 o 
   2  -7   2      206.37      283.55     62.59 o 
   3  -7   2     4219.30     4620.29    145.14 o 
   4  -7   2      313.48      372.65     54.15 o 
   5  -7   2      376.84      646.14    145.76 o 
   6  -7   2      815.33      906.35    173.81 o 
   7  -7   2      308.56      284.25    163.29 o 
   8  -7   2        3.97      -23.54    144.51 o 
   9  -7   2      447.00      311.80    182.82 o 
  10  -7   2        9.90      125.47    189.59 o 
  11  -7   2      364.39      622.85    227.40 o 
 -12  -6   2        3.37       91.16    144.00 o 
 -11  -6   2      420.67      835.98    194.59 o 
 -10  -6   2        2.35      -15.53    130.98 o 
  -9  -6   2      280.26      195.35    125.97 o 
  -8  -6   2       21.74      124.22    118.46 o 
  -7  -6   2     1131.65     1129.90    108.69 o 
  -6  -6   2     1721.97     2032.90    116.71 o 
  -5  -6   2      358.66      343.14     66.30 o 
  -4  -6   2      374.60      339.44     45.24 o 
   0  -6   2      873.98      950.64    209.12 o 
   1  -6   2      333.43      204.89     47.26 o 
   2  -6   2     2473.92     2883.94    108.88 o 
   3  -6   2        1.78        3.14     47.95 o 
   4  -6   2     2219.26     2248.46    112.57 o 
   5  -6   2      284.19      310.23    165.79 o 
   6  -6   2      730.28      708.00    137.99 o 
   7  -6   2       53.84      -30.55    131.98 o 
   8  -6   2      277.36      299.78    172.05 o 
   9  -6   2        0.70       76.89    177.31 o 
  10  -6   2      487.57      522.42    210.37 o 
  11  -6   2      154.16       61.36    186.83 o 
  12  -6   2      149.88      448.54    242.68 o 
 -12  -5   2        8.91       46.08    131.98 o 
 -11  -5   2        9.74       23.79    122.47 o 
 -10  -5   2     1111.10     1184.84    200.60 o 
  -9  -5   2      291.32      378.63    102.30 o 
  -8  -5   2        2.79       89.68     79.68 o 
  -7  -5   2       28.95        1.35     67.47 o 
  -6  -5   2     2095.05     2236.43    119.77 o 
  -5  -5   2     3014.95     3488.92    126.14 o 
  -4  -5   2      250.23      592.30    110.70 o 
  -3  -5   2     2027.08     1766.45    104.97 o 
  -2  -5   2     1732.39     1834.49    133.99 o 
  -1  -5   2     6874.13     6802.45    156.84 o 
   0  -5   2     1249.97     1362.95     54.05 o 
   1  -5   2      282.94      260.25     42.95 o 
   2  -5   2      505.90      863.22    179.07 o 
   4  -5   2     1098.68     1067.83     72.68 o 
   5  -5   2      394.97      307.25     60.25 o 
   6  -5   2      257.94      398.45    140.50 o 
   7  -5   2       70.92      126.97    136.74 o 
   8  -5   2      133.71      117.21    160.03 o 
   9  -5   2     1040.76     1311.82    238.67 o 
  10  -5   2        1.02      -51.59    160.28 o 
  11  -5   2       50.49       71.63    201.61 o 
  12  -5   2      239.88      299.03    227.15 o 
 -12  -4   2       53.25      125.72    142.25 o 
 -11  -4   2       49.29      124.97    123.72 o 
 -10  -4   2       66.65       94.01    119.21 o 
  -9  -4   2        2.40       56.64     84.01 o 
  -8  -4   2      498.08      576.30    101.21 o 
  -7  -4   2      468.91      502.43     86.76 o 
  -6  -4   2      282.12      180.78     64.90 o 
  -5  -4   2     1236.38     1236.12    177.81 o 
  -4  -4   2     3799.23     3853.17    115.94 o 
  -3  -4   2     1035.84      983.64     52.91 o 
  -2  -4   2     1695.20     2006.27     93.50 o 
  -1  -4   2     2175.78     2231.33     90.50 o 
   0  -4   2     1892.37     1893.65     58.72 o 
   1  -4   2     5556.69     6127.36    116.16 o 
   3  -4   2      575.07      512.35     41.72 o 
   4  -4   2     3734.61     4832.94    507.90 o 
   5  -4   2     3761.13     3694.84    160.03 o 
   6  -4   2       35.60      -55.90     55.90 o 
   7  -4   2       57.87       46.33    134.49 o 
   8  -4   2     1121.06     1128.74    210.37 o 
   9  -4   2      670.17      819.45    209.87 o 
  10  -4   2      192.85      179.32    188.08 o 
  11  -4   2       12.93      136.49    202.36 o 
  12  -4   2        0.32     -189.33    189.33 o 
 -12  -3   2      283.73      530.94    184.33 o 
 -11  -3   2      546.57      493.27    116.49 o 
 -10  -3   2       29.59       -4.73    118.46 o 
  -9  -3   2      181.29      187.47     88.60 o 
  -8  -3   2     1173.56     1060.02    110.15 o 
  -7  -3   2      317.99      252.20     72.14 o 
  -6  -3   2      274.56      164.10     64.93 o 
  -5  -3   2      207.67      145.29     56.65 o 
  -3  -3   2     2283.83     2266.10     78.94 o 
  -2  -3   2      129.93      143.88     53.01 o 
  -1  -3   2     2469.84     2695.78    193.34 o 
   0  -3   2     2544.21     3229.34    556.23 o 
   1  -3   2      348.10      449.55    150.52 o 
   2  -3   2    33335.30    35906.61    405.34 o 
   3  -3   2    14785.40    16754.62    381.05 o 
   4  -3   2      545.71      333.25     85.15 o 
   5  -3   2       25.31      -12.33     47.05 o 
   6  -3   2     1722.32     1540.86     92.53 o 
   7  -3   2     1043.62     1094.68    165.04 o 
   8  -3   2        0.17      108.44    151.77 o 
   9  -3   2     1055.39     1645.16    250.44 o 
  10  -3   2     1260.59     1505.16    254.95 o 
  11  -3   2       54.16       -6.01    146.51 o 
  12  -3   2       94.25       93.42    221.64 o 
 -13  -2   2       15.14     -116.71    171.80 o 
 -12  -2   2      166.36      288.76    171.80 o 
 -11  -2   2        0.43       51.43     95.14 o 
 -10  -2   2     1222.63     1288.35    132.97 o 
  -9  -2   2       41.64       66.52     89.50 o 
  -8  -2   2        6.44       -5.39     69.62 o 
  -7  -2   2     1684.66     1629.27    114.22 o 
  -6  -2   2     1567.35     1443.09     99.86 o 
  -5  -2   2     1579.83     1374.19     87.60 o 
  -4  -2   2     6253.89     6238.17    145.36 o 
  -3  -2   2      441.74      426.64     50.74 o 
  -2  -2   2      244.72      104.19     96.57 o 
  -1  -2   2     3001.54     2746.56    169.42 o 
   0  -2   2     1217.88     1633.68    267.97 o 
   3  -2   2     4999.22     5254.29    198.10 o 
   4  -2   2      500.04      427.51     73.13 o 
   5  -2   2     1304.13     1250.67     78.15 o 
   6  -2   2       32.70       50.57     54.93 o 
   8  -2   2      327.32      325.32    158.03 o 
   9  -2   2        7.65      -36.06    161.54 o 
  10  -2   2      111.32      187.33    173.31 o 
  11  -2   2      810.00      864.03    235.17 o 
  12  -2   2      422.15      895.58    257.96 o 
 -13  -1   2        0.13      141.50    184.33 o 
 -12  -1   2        1.69      -59.35    148.26 o 
 -11  -1   2      837.85      716.77    184.08 o 
 -10  -1   2      991.29     1004.84    127.61 o 
  -9  -1   2      237.03      248.22     87.56 o 
  -8  -1   2       44.65       73.55     74.63 o 
  -7  -1   2      126.56      189.45     86.78 o 
  -6  -1   2      259.86      174.21     82.52 o 
  -5  -1   2     3348.60     3113.98    122.72 o 
  -4  -1   2     5659.38     6793.15    153.19 o 
  -3  -1   2        3.55       18.70     40.56 o 
  -2  -1   2    30162.29    28408.71    387.18 o 
  -1  -1   2       43.49       50.79     32.18 o 
   0  -1   2     1138.52     1677.83    183.70 o 
   1  -1   2     1437.25     1538.22     74.88 o 
   2  -1   2      531.80      599.56     87.91 o 
   3  -1   2      302.00      360.14     95.79 o 
   4  -1   2     1748.45     1439.53    217.76 o 
   5  -1   2     3866.72     3994.93    122.96 o 
   6  -1   2     1372.37     1490.26     92.73 o 
   7  -1   2      325.95      404.03     73.55 o 
   8  -1   2      950.08     1488.13    207.62 o 
   9  -1   2      275.48      352.37    176.81 o 
  10  -1   2      111.86      178.82    175.06 o 
  11  -1   2      210.00      108.44    193.84 o 
  12  -1   2       93.63       84.40    196.60 o 
  13  -1   2      204.33      369.90    234.16 o 
 -13   0   2       12.72      -81.64    185.33 o 
 -12   0   2       30.21       28.05    156.28 o 
 -11   0   2      377.99      296.52    160.28 o 
 -10   0   2      257.64      197.15     86.89 o 
  -9   0   2      201.13      188.42     87.41 o 
  -8   0   2       28.63      -64.07     64.07 o 
  -7   0   2      125.91       73.77     62.61 o 
  -6   0   2      624.89      871.77     88.39 o 
  -5   0   2        3.47      -75.88     75.88 o 
  -4   0   2     1436.77     1319.16    193.09 o 
  -3   0   2     5346.17     5419.33    178.57 o 
  -1   0   2      127.16       89.91     37.07 o 
   1   0   2      781.36      925.14     60.61 o 
   2   0   2     5189.21     5255.04    159.28 o 
   3   0   2     3389.25     4140.69    247.06 o 
   4   0   2     2245.25     2370.08     87.65 o 
   5   0   2       21.17       87.09     52.54 o 
   6   0   2      705.58      713.18    146.13 o 
   7   0   2      135.46      132.79     65.53 o 
   8   0   2      314.26      216.33     88.38 o 
   9   0   2     1175.83     1395.72    228.15 o 
  10   0   2      313.10      440.78    193.34 o 
  11   0   2      229.34      301.78    181.57 o 
  12   0   2      134.91      -38.82    182.82 o 
  13   0   2       87.51      149.51    198.85 o 
 -13   1   2      147.76       83.15    186.58 o 
 -12   1   2       53.17      138.75    192.09 o 
 -11   1   2      403.40      270.73    176.06 o 
 -10   1   2       28.79       -1.75    134.99 o 
  -9   1   2      859.36      932.78    118.44 o 
  -8   1   2     1466.78     1259.36    165.17 o 
  -7   1   2     1045.75     1208.70    102.10 o 
  -6   1   2      353.59      353.94     72.23 o 
  -5   1   2     3340.00     3228.10    124.62 o 
  -4   1   2     2567.95     2525.07    102.63 o 
  -3   1   2     1069.43      991.50     95.67 o 
  -2   1   2        8.31       59.35     65.37 o 
  -1   1   2      164.42      285.50     46.08 o 
   0   1   2      114.94      119.87     19.76 o 
   1   1   2       32.22        9.10     22.55 o 
   2   1   2    18653.77    18711.30    191.55 o 
   3   1   2      789.66      869.38     58.09 o 
   4   1   2     9471.92    10854.48    435.14 o 
   5   1   2     6599.15     6757.38    166.42 o 
   6   1   2      550.85      559.38     95.29 o 
   7   1   2      120.05       83.45     67.44 o 
   8   1   2      207.70      126.54     82.93 o 
   9   1   2      464.92      422.52    105.07 o 
  10   1   2      753.56      608.33    186.83 o 
  11   1   2      723.38      566.25    191.84 o 
  12   1   2       12.13      -83.15    162.04 o 
  13   1   2       11.65      -99.68    180.82 o 
 -12   2   2      361.53      467.58    215.63 o 
 -11   2   2      958.45     1119.98    229.15 o 
 -10   2   2      105.42      -18.78    145.76 o 
  -9   2   2       62.27      108.74     85.02 o 
  -8   2   2      164.80      187.63     76.42 o 
  -7   2   2      105.67      312.24     81.89 o 
  -6   2   2        7.55       12.30     53.96 o 
  -5   2   2      729.89      770.36     79.66 o 
  -4   2   2      985.71      847.75     92.91 o 
  -3   2   2     2414.92     2349.90    123.97 o 
  -2   2   2    18808.29    20692.57    324.32 o 
  -1   2   2     1917.98     2392.49    178.32 o 
   0   2   2     4526.85     4700.54     92.27 o 
   1   2   2     2065.39     1928.42     90.66 o 
   2   2   2     1595.08     1320.75    106.19 o 
   3   2   2      635.25      663.58     59.89 o 
   4   2   2     3784.83     4153.96    245.93 o 
   6   2   2      639.86      852.52     97.55 o 
   7   2   2     2290.72     2238.81    128.22 o 
   8   2   2       41.93      -72.25     72.25 o 
   9   2   2       37.45      -80.86     80.86 o 
  10   2   2     1503.65     2166.33    252.95 o 
  11   2   2       29.60      343.61    189.08 o 
  12   2   2      117.47      108.69    178.57 o 
  13   2   2       11.07     -108.94    181.82 o 
 -12   3   2        6.78     -137.49    174.56 o 
 -11   3   2      213.61      205.86    183.32 o 
 -10   3   2      862.56      823.96    204.11 o 
  -9   3   2     1272.36     1295.79    210.87 o 
  -8   3   2      128.14       75.64     79.50 o 
  -7   3   2     1229.08     1088.74    105.70 o 
  -6   3   2     1588.12     1599.32    124.09 o 
  -5   3   2        8.08       32.13     59.72 o 
  -4   3   2      975.27      673.44     87.91 o 
  -3   3   2    17233.55    18598.87    343.86 o 
  -1   3   2     2992.01     2960.98    130.98 o 
   0   3   2     8689.60     8920.31    171.55 o 
   1   3   2     5053.93     4943.26    109.89 o 
   3   3   2     2505.66     2559.08     93.86 o 
   5   3   2      443.11      461.75     66.10 o 
   6   3   2      353.21      298.34     71.34 o 
   7   3   2      170.89      269.31     80.70 o 
   8   3   2      912.46     1112.62    117.53 o 
   9   3   2        5.30      -49.71     81.80 o 
  10   3   2       84.51       57.09    107.57 o 
  11   3   2      335.91      224.90    172.55 o 
  13   3   2       87.82      -44.33    164.54 o 
 -12   4   2       70.12     -150.52    183.07 o 
 -11   4   2       23.80       27.55    174.06 o 
 -10   4   2      209.77      425.25    184.08 o 
  -9   4   2      189.66      129.98    150.52 o 
  -8   4   2     1261.18      884.80    107.30 o 
  -7   4   2        0.31       12.75     69.15 o 
  -6   4   2       97.34       42.30     64.80 o 
  -5   4   2     2680.84     2552.55    121.23 o 
  -3   4   2     1426.86     1218.40    105.19 o 
  -2   4   2    13176.54    15495.58    234.88 o 
  -1   4   2     7225.25     7530.06    216.63 o 
   0   4   2     2135.59     2008.55    119.71 o 
   1   4   2     2211.60     2200.50     61.45 o 
   2   4   2     2354.41     2438.77     66.14 o 
   3   4   2     1008.59     1045.43     70.78 o 
   4   4   2     4217.25     5697.76    536.95 o 
   5   4   2     1167.17     1224.00     91.46 o 
   6   4   2      367.90      417.90     81.19 o 
   7   4   2      765.64      754.20     95.96 o 
   8   4   2      863.75     1022.99    143.38 o 
   9   4   2       41.69      166.69     93.18 o 
  10   4   2        8.34       62.36    143.25 o 
  11   4   2       40.46       12.77    156.28 o 
  12   4   2       15.93      111.95    177.81 o 
  13   4   2      227.40       91.41    190.09 o 
 -12   5   2      245.17      253.45    211.37 o 
 -11   5   2       72.84      214.63    189.59 o 
 -10   5   2       21.07       58.85    163.04 o 
  -9   5   2     1012.81      914.37    180.57 o 
  -8   5   2      464.70      262.21    158.53 o 
  -7   5   2        4.86      -66.52     77.47 o 
  -6   5   2      228.90      337.26     79.17 o 
  -5   5   2       64.13      149.01     82.15 o 
  -4   5   2      318.50      285.50     81.14 o 
  -3   5   2    15782.84    18573.88    495.38 o 
  -2   5   2     1545.14     1854.53    132.48 o 
  -1   5   2      271.80      321.82     78.39 o 
   0   5   2      101.12      104.43     72.63 o 
   1   5   2     6922.76     6619.76    121.67 o 
   3   5   2     2076.23     2142.89     96.01 o 
   4   5   2     2058.01     1692.99     91.56 o 
   5   5   2     2894.34     3512.98    140.55 o 
   6   5   2     1855.18     2262.34    247.19 o 
   7   5   2        8.79        7.02     78.85 o 
   8   5   2        0.37      198.41    125.22 o 
  10   5   2      624.43      818.94    128.09 o 
  11   5   2        1.89       51.58    100.72 o 
  12   5   2        0.06       35.56    148.01 o 
 -11   6   2      258.17      460.56    209.37 o 
 -10   6   2      200.30      159.78    141.50 o 
  -9   6   2       36.42      138.24    159.78 o 
  -8   6   2      669.85      800.67    186.58 o 
  -7   6   2      200.37      187.19    113.70 o 
  -6   6   2      851.44      717.29     95.16 o 
  -5   6   2      726.70      595.55    113.70 o 
  -4   6   2     1977.56     1744.58    149.51 o 
  -3   6   2      261.45      244.32     72.78 o 
  -2   6   2     2719.57     3175.61    183.07 o 
  -1   6   2       75.16      -30.05     67.12 o 
   0   6   2      617.30      561.49    104.69 o 
   1   6   2      945.21      776.62    171.05 o 
   2   6   2     3076.76     3365.34     87.27 o 
   3   6   2      438.99      428.85     49.68 o 
   4   6   2      453.79      546.36     72.06 o 
   5   6   2      393.64      477.72     73.82 o 
   6   6   2     2288.61     2510.73    234.16 o 
   7   6   2     1106.21     1060.16    109.05 o 
   9   6   2      240.04      135.47     96.95 o 
  10   6   2        2.33      126.71    101.08 o 
  11   6   2      557.64     1018.05    207.37 o 
 -11   7   2      407.43      665.93    228.90 o 
 -10   7   2      119.49      -81.39    128.98 o 
  -9   7   2      474.20      591.55    196.10 o 
  -8   7   2       95.00       40.32    113.20 o 
  -7   7   2      175.21      255.20    147.76 o 
  -6   7   2      362.15      359.15     88.08 o 
  -5   7   2      701.94      768.61    122.47 o 
  -4   7   2        2.64       28.19     66.02 o 
  -3   7   2     4731.10     5351.81    180.28 o 
  -2   7   2      570.87      478.60    111.20 o 
  -1   7   2       17.12      -19.28     83.15 o 
   0   7   2        9.13       79.39     90.91 o 
   2   7   2     2010.10     2037.32    100.77 o 
   3   7   2      112.47      283.08     79.38 o 
   4   7   2     4867.12     5311.30    161.94 o 
   5   7   2        4.54        0.85     62.61 o 
   6   7   2      285.27      257.33     73.18 o 
   7   7   2     1558.44     1856.52    136.64 o 
   8   7   2       18.40      187.94     97.66 o 
   9   7   2        1.48      -18.27     89.41 o 
  10   7   2      259.19      306.79    154.27 o 
  11   7   2      409.15      841.49    195.85 o 
 -11   8   2       17.57      -10.77    187.33 o 
 -10   8   2      276.25      197.85    184.58 o 
  -9   8   2      888.61      910.36    213.13 o 
  -8   8   2        0.24      -48.34    150.02 o 
  -7   8   2       19.30      -61.36    134.99 o 
  -6   8   2      443.48      446.54    100.54 o 
  -5   8   2      115.27        4.01     93.16 o 
  -4   8   2       14.67       81.02    116.71 o 
  -3   8   2      443.80      390.19    122.72 o 
  -2   8   2     4194.32     3730.59    216.88 o 
  -1   8   2     1025.89     1005.03    138.75 o 
   0   8   2     3020.27     2588.44    171.55 o 
   1   8   2      580.87      644.09     76.29 o 
   2   8   2     2225.92     2401.02     87.36 o 
   3   8   2     2362.51     2433.26     90.63 o 
   4   8   2       31.95       85.62     49.18 o 
   5   8   2        8.61       85.90     59.78 o 
   6   8   2        1.85      131.23    119.21 o 
   8   8   2      192.16      355.38    149.26 o 
   9   8   2      249.56      262.96    152.52 o 
  10   8   2      153.66      221.14    155.27 o 
  11   8   2       12.44      110.95    173.81 o 
  12   8   2      180.05      431.76    197.60 o 
 -10   9   2       56.85     -115.45    155.52 o 
  -9   9   2       80.92        8.52    159.53 o 
  -8   9   2     1230.49     1113.97    222.39 o 
  -7   9   2      146.12       50.59    139.00 o 
  -6   9   2      372.64      272.48    153.27 o 
  -5   9   2      721.83      714.76    129.48 o 
  -4   9   2     2600.81     2705.84    155.39 o 
  -3   9   2       31.09       28.55    100.18 o 
  -2   9   2        2.57      -40.07     92.66 o 
  -1   9   2     1373.02     1150.78    153.52 o 
   1   9   2     4233.11     5207.00    433.02 o 
   2   9   2        2.92      -52.77     63.98 o 
   3   9   2      313.23      281.74     56.90 o 
   4   9   2     2093.98     1923.32     92.01 o 
   5   9   2      665.23      606.77     81.55 o 
   6   9   2      238.48      216.20     77.92 o 
   7   9   2      111.55      299.28    158.53 o 
   8   9   2       37.35       68.62    144.76 o 
   9   9   2       93.26      294.02    165.04 o 
  10   9   2      341.38      649.15    203.86 o 
  11   9   2        2.42       22.54    164.54 o 
 -10  10   2       87.80       26.55    195.35 o 
  -9  10   2       16.80      -49.84    146.76 o 
  -8  10   2        5.91       42.32    163.54 o 
  -7  10   2      156.63       38.82    154.02 o 
  -6  10   2      112.33      152.77    136.24 o 
  -5  10   2        1.98        4.01    115.70 o 
  -4  10   2      296.94      293.77     98.48 o 
  -3  10   2     2395.19     2718.55    226.65 o 
  -2  10   2      893.42      780.88    143.50 o 
  -1  10   2      140.72      222.64    122.72 o 
   0  10   2       31.17      187.37     76.09 o 
   1  10   2      945.36      776.87    115.58 o 
   2  10   2      578.34      660.40     96.03 o 
   3  10   2      273.93      264.52     60.76 o 
   4  10   2      109.62      119.83     66.71 o 
   5  10   2        8.99       72.13    116.71 o 
   6  10   2      841.87      830.97    172.30 o 
   7  10   2      262.86      163.79    143.00 o 
   8  10   2      252.17      190.59    153.77 o 
   9  10   2       20.27       36.56    145.51 o 
  10  10   2      129.89      398.20    183.32 o 
  11  10   2        6.51       11.77    166.79 o 
  -9  11   2       30.68       -0.50    156.53 o 
  -8  11   2      147.46        1.50    146.76 o 
  -7  11   2      754.57      717.52    185.58 o 
  -6  11   2        8.68      -21.04    139.00 o 
  -5  11   2      438.16      511.40    163.79 o 
  -4  11   2      763.52      833.49    139.75 o 
  -3  11   2      369.02      361.89    131.98 o 
  -2  11   2      173.29      465.57    136.24 o 
  -1  11   2      540.63      696.73     98.93 o 
   0  11   2       65.94      622.92    271.23 o 
   1  11   2       14.99       15.65     70.28 o 
   2  11   2     2636.17     2643.97    191.96 o 
   3  11   2       81.96      -30.55    152.77 o 
   4  11   2        4.18       65.37    116.71 o 
   5  11   2      370.77      669.93    168.05 o 
   6  11   2      569.82      781.13    178.32 o 
   7  11   2      356.53      425.25    141.25 o 
   8  11   2      102.39       91.91    147.51 o 
   9  11   2       27.82       97.42    159.03 o 
  10  11   2       18.79      -50.59    147.76 o 
  11  11   2       98.86      362.14    209.62 o 
  -8  12   2      101.38      102.93    150.02 o 
  -7  12   2       30.01      -24.04    137.49 o 
  -6  12   2      126.78       78.89    129.48 o 
  -5  12   2     1278.15     1146.28    185.08 o 
  -3  12   2      675.37      583.03    154.77 o 
  -2  12   2      683.56      532.44    148.01 o 
  -1  12   2       89.54       99.68     86.00 o 
   0  12   2      196.44       61.92     88.03 o 
   1  12   2     1250.57     1068.39    186.33 o 
   2  12   2       22.86       80.14    136.24 o 
   3  12   2      193.90      172.05    125.47 o 
   4  12   2     1023.35     1237.69    204.61 o 
   5  12   2      514.46      619.09    163.04 o 
   6  12   2       31.65       28.55    140.75 o 
   7  12   2       93.43      -36.31    148.01 o 
   8  12   2      126.28      176.81    167.05 o 
   9  12   2       45.42      289.76    180.57 o 
  10  12   2       52.77      257.71    180.07 o 
  -8  13   2        0.42       69.62    161.29 o 
  -7  13   2      108.53      114.20    155.27 o 
  -6  13   2      143.39      -18.53    121.97 o 
  -5  13   2      152.49      141.75    135.49 o 
  -3  13   2      176.01      462.07    155.02 o 
  -2  13   2        0.55       20.79    126.72 o 
  -1  13   2     1532.36     1333.30    126.00 o 
   0  13   2     1037.85     1470.35    212.38 o 
   1  13   2      161.96      -12.27    137.99 o 
   2  13   2       72.38       56.85    142.75 o 
   3  13   2        6.67     -128.73    134.99 o 
   4  13   2        3.48       13.02    154.77 o 
   5  13   2      407.00      409.47    175.56 o 
   6  13   2      128.82       36.82    114.20 o 
   7  13   2        0.64       34.06    154.27 o 
   8  13   2       20.23       53.34    161.54 o 
   9  13   2       52.94      171.55    180.82 o 
  -7  14   2      182.58      171.55    153.02 o 
  -6  14   2       91.73       86.90    131.23 o 
  -5  14   2       22.24      -30.55    114.70 o 
  -4  14   2      596.44      522.92    150.77 o 
  -3  14   2        4.60       61.86    142.25 o 
  -2  14   2      290.81      478.09    165.54 o 
  -1  14   2       17.40      201.36    145.01 o 
   0  14   2      117.32      157.53    142.75 o 
   1  14   2      236.87      191.09    139.25 o 
   2  14   2       83.88       88.16    140.50 o 
   3  14   2       19.84      -21.04    152.02 o 
   4  14   2       12.69      183.32    177.31 o 
   5  14   2      812.06      789.90    213.38 o 
   6  14   2        4.05       -9.27    160.03 o 
   7  14   2      244.69      250.94    174.06 o 
   8  14   2        6.19      -97.67    160.78 o 
  -5  15   2        8.01      259.96    127.73 o 
  -3  15   2      296.05      113.70    153.27 o 
  -2  15   2      821.48     1239.94    228.65 o 
  -1  15   2        0.22      247.94    180.82 o 
   0  15   2       12.64       89.16    142.50 o 
   1  15   2      150.98      205.36    164.29 o 
   2  15   2       31.81      -19.78    173.56 o 
   3  15   2      411.38      574.77    198.85 o 
   4  15   2        1.07      189.08    179.07 o 
   5  15   2       24.01      -26.80    166.04 o 
   6  15   2      242.27      213.88    175.81 o 
   7  15   2       73.14       60.11    177.06 o 
  -2  16   2      125.27      180.82    170.05 o 
  -1  16   2      822.64      960.20    213.13 o 
   0  16   2       81.94      -59.61    179.32 o 
   1  16   2        0.29       69.87    164.54 o 
   2  16   2       59.77      347.86    173.81 o 
   3  16   2       88.49      -17.28    165.04 o 
   4  16   2       52.42       78.39    179.57 o 
   5  16   2       14.04     -105.69    165.29 o 
   6  16   2        3.66       83.65    184.33 o 
  -1  17   2       16.12      -67.37    184.83 o 
   0  17   2       87.45      106.19    187.58 o 
   1  17   2       71.64      525.93    196.85 o 
   2  17   2        0.11      180.57    180.57 o 
   3  17   2        4.47     -173.56    173.56 o 
   4  17   2      254.73      278.49    185.83 o 
  -3 -17   3      213.82      399.21    235.92 o 
  -2 -17   3        5.19      -30.30    175.56 o 
  -1 -17   3      174.10       52.84    162.29 o 
  -5 -16   3       72.82      239.67    175.31 o 
  -4 -16   3      437.40      612.08    185.08 o 
  -3 -16   3      136.64      280.25    161.03 o 
  -2 -16   3       76.48       82.40    189.33 o 
  -1 -16   3       36.04       27.80    155.02 o 
   0 -16   3       15.13       40.38    112.50 o 
   1 -16   3        2.27      129.98    158.03 o 
   2 -16   3      237.05      209.12    155.02 o 
   3 -16   3       45.98      -88.91    155.27 o 
   4 -16   3       62.29      212.88    162.29 o 
  -7 -15   3        4.04      145.76    178.57 o 
  -6 -15   3       76.65       89.16    159.53 o 
  -5 -15   3      121.13      156.53    153.77 o 
  -4 -15   3        6.94       10.52    135.99 o 
  -3 -15   3        2.29      -23.04    124.97 o 
  -2 -15   3      554.41      745.66    118.62 o 
  -1 -15   3      157.91      241.39    115.91 o 
   0 -15   3        4.51      106.84    112.66 o 
   1 -15   3      414.72      457.31    175.31 o 
   2 -15   3      101.83      166.29    158.78 o 
   3 -15   3       37.88       99.93    147.76 o 
   4 -15   3       19.32       67.12    144.25 o 
   5 -15   3        8.27      198.35    160.53 o 
  -8 -14   3       94.09      -76.39    176.56 o 
  -7 -14   3       32.54       51.34    170.80 o 
  -6 -14   3      509.83      803.17    208.87 o 
  -5 -14   3      226.78      327.58    179.82 o 
  -4 -14   3       10.72      108.79     95.30 o 
  -3 -14   3       65.34       37.72     88.77 o 
  -2 -14   3        9.29       -0.02     86.80 o 
  -1 -14   3       48.67       80.13    111.82 o 
   0 -14   3      719.19      731.98    121.88 o 
   1 -14   3      194.65      100.27    104.02 o 
   2 -14   3      732.83      947.93    198.85 o 
   3 -14   3      956.83     1075.65    200.35 o 
   4 -14   3      771.13      669.18    186.08 o 
  -9 -13   3        0.24      217.38    190.59 o 
  -8 -13   3       81.63      189.08    169.80 o 
  -7 -13   3        0.13        1.50    147.01 o 
  -6 -13   3       51.33      116.96    162.04 o 
  -5 -13   3     1292.52     1547.31    155.37 o 
  -4 -13   3      859.82     1095.17    132.59 o 
  -3 -13   3        0.12      -23.27     84.68 o 
  -2 -13   3        6.15      151.59     93.32 o 
  -1 -13   3       82.78        6.21    119.71 o 
   0 -13   3      140.29      108.07     97.66 o 
   1 -13   3     1140.08     1154.84    131.57 o 
   2 -13   3       68.68      -39.57    122.97 o 
   3 -13   3       20.18      118.46    139.00 o 
   4 -13   3     1075.95     1359.90    212.88 o 
   5 -13   3      609.72      532.19    159.53 o 
   6 -13   3       28.56       43.83    147.76 o 
   7 -13   3        4.43     -111.70    146.01 o 
 -10 -12   3        0.42       53.34    169.30 o 
  -9 -12   3      106.26       70.12    158.78 o 
  -8 -12   3      102.08      177.56    172.30 o 
  -7 -12   3        0.33      127.22    153.52 o 
  -6 -12   3        3.67      -41.88     96.57 o 
  -5 -12   3      645.05      796.50    124.84 o 
  -4 -12   3        7.62       93.84     98.35 o 
  -3 -12   3      843.36      850.11    122.67 o 
  -2 -12   3      270.64      118.34     87.19 o 
  -1 -12   3      909.31      599.23    108.32 o 
   0 -12   3       98.67      127.64     96.70 o 
   1 -12   3     1171.11     1277.53    132.36 o 
   2 -12   3      506.58      508.10    103.33 o 
   3 -12   3      207.38      488.36    158.03 o 
   5 -12   3       14.20      -82.15    133.74 o 
   6 -12   3      171.09       75.38    141.50 o 
   7 -12   3        4.67      -41.57    139.75 o 
   8 -12   3       49.93       57.35    157.03 o 
 -10 -11   3        0.48      103.93    167.80 o 
  -9 -11   3        3.22       -8.77    149.51 o 
  -8 -11   3      164.16      162.29    155.02 o 
  -7 -11   3      156.90      329.08    156.78 o 
  -6 -11   3      269.11      184.72    124.22 o 
  -5 -11   3      349.79      226.30    100.14 o 
  -4 -11   3      711.17      798.99    116.35 o 
  -3 -11   3     1552.79     1505.55    135.68 o 
  -2 -11   3      306.42      361.99     96.00 o 
  -1 -11   3      414.19      361.66     92.69 o 
   0 -11   3      514.82      616.61     95.44 o 
   1 -11   3      173.27       63.09     87.75 o 
   2 -11   3      108.81      197.18     68.24 o 
   3 -11   3      382.89      371.91    115.20 o 
   4 -11   3     1197.00     1011.79    160.78 o 
   5 -11   3      465.54      607.32    150.77 o 
   6 -11   3      960.24     1135.51    194.34 o 
   7 -11   3        0.30      -72.38    158.28 o 
   8 -11   3       62.16      -24.54    155.27 o 
   9 -11   3        4.37      -53.85    158.28 o 
 -11 -10   3      114.03      143.75    169.55 o 
 -10 -10   3      218.49      371.91    181.82 o 
  -9 -10   3        1.83       87.91    151.02 o 
  -8 -10   3       28.26      -26.55    133.49 o 
  -7 -10   3      458.01      472.84    165.79 o 
  -6 -10   3        3.93      195.25     99.77 o 
  -5 -10   3     2232.94     2096.31    156.60 o 
  -4 -10   3     1412.41     1386.66    133.45 o 
  -3 -10   3        0.89       10.45     76.47 o 
  -2 -10   3     2075.84     2175.36    142.02 o 
  -1 -10   3     2602.56     2635.58    146.96 o 
   0 -10   3      486.86      799.15     99.45 o 
   1 -10   3     1548.21     1591.91     95.31 o 
   2 -10   3       32.94      171.11     67.23 o 
   3 -10   3      436.82      762.68    146.51 o 
   4 -10   3     1693.14     1763.87    188.08 o 
   5 -10   3      148.82       85.65    125.22 o 
   6 -10   3      149.10       15.53    128.48 o 
   8 -10   3     1416.55     1636.14    253.95 o 
   9 -10   3       40.65        8.01    168.05 o 
  10 -10   3      142.49      111.95    190.84 o 
 -11  -9   3        1.56       18.28    135.24 o 
 -10  -9   3       49.25       76.64    137.99 o 
  -9  -9   3      631.37      803.92    176.06 o 
  -8  -9   3      113.38      109.69    121.21 o 
  -7  -9   3       31.83       15.28    105.44 o 
  -6  -9   3      910.03      941.66    163.29 o 
  -5  -9   3      341.14      426.59     99.22 o 
  -4  -9   3      125.57      271.55     88.84 o 
  -3  -9   3       86.85       54.05     71.58 o 
  -2  -9   3        3.77       83.40     91.16 o 
   0  -9   3     1769.47     1892.55     84.95 o 
   1  -9   3       96.15       21.88     77.29 o 
   2  -9   3     1834.63     2019.32     99.12 o 
   3  -9   3     4500.44     5010.58    170.50 o 
   4  -9   3     1430.60     1380.44    172.81 o 
   5  -9   3        5.35      -34.56    113.45 o 
   6  -9   3        4.82       40.32    132.23 o 
   7  -9   3      435.55      578.52    173.06 o 
   8  -9   3       50.43     -130.73    150.77 o 
   9  -9   3      397.21      456.56    205.61 o 
  10  -9   3      442.71      273.73    194.59 o 
 -12  -8   3       78.07      178.82    167.05 o 
 -11  -8   3        0.59      -22.04    130.98 o 
 -10  -8   3      186.37       63.36    136.49 o 
  -9  -8   3      330.58      491.87    158.03 o 
  -8  -8   3        7.84       39.57    121.46 o 
  -7  -8   3      444.31      474.34    143.25 o 
  -6  -8   3      153.46       76.38    109.69 o 
  -5  -8   3     1126.27     1128.33    157.53 o 
  -4  -8   3     5861.26     5370.89    195.42 o 
  -3  -8   3      883.03      964.96     99.79 o 
  -2  -8   3      323.03      443.05     78.41 o 
  -1  -8   3     3864.67     4206.86    208.63 o 
   0  -8   3     4267.49     4294.29    164.94 o 
   1  -8   3      591.93      451.04     57.45 o 
   2  -8   3       91.66       30.39     98.92 o 
   3  -8   3       89.32       -1.75     58.60 o 
   4  -8   3     3180.04     3631.18    155.02 o 
   5  -8   3     4334.72     5023.38    287.01 o 
   6  -8   3     1511.99     1797.68    213.63 o 
   7  -8   3        1.48       -0.25    143.00 o 
   8  -8   3     1413.05     1194.61    225.90 o 
   9  -8   3      683.15      718.77    212.88 o 
  10  -8   3        4.60       39.57    188.08 o 
  11  -8   3       57.57      -52.34    193.84 o 
 -12  -7   3       13.60       85.15    141.25 o 
 -11  -7   3      199.77      426.75    164.29 o 
 -10  -7   3      176.20      225.90    135.99 o 
  -9  -7   3      353.69      480.60    152.52 o 
  -7  -7   3      404.57      242.18    124.47 o 
  -6  -7   3      127.09      166.29    106.94 o 
  -5  -7   3      669.49      657.43     94.94 o 
  -4  -7   3     2948.57     2980.92    147.04 o 
  -3  -7   3     1605.06     1859.86    320.82 o 
  -2  -7   3     4376.99     4001.66    147.75 o 
  -1  -7   3      393.95      504.12     47.04 o 
   0  -7   3     2268.08     1956.00    118.42 o 
   1  -7   3     6869.51     6603.37    186.13 o 
   2  -7   3      359.55      127.83     73.63 o 
   3  -7   3      931.79     1113.13     86.48 o 
   4  -7   3        4.62       28.33     45.50 o 
   5  -7   3      966.04      994.01    160.53 o 
   6  -7   3      230.41      206.87    143.25 o 
   7  -7   3     1126.66     1313.32    217.63 o 
   8  -7   3       23.86      -35.56    157.03 o 
   9  -7   3      960.94      795.91    209.12 o 
  10  -7   3      372.96      369.40    213.63 o 
  11  -7   3      480.49      517.16    230.66 o 
 -12  -6   3       95.21      213.38    152.52 o 
 -11  -6   3        6.75      -86.65    131.48 o 
 -10  -6   3       26.66      132.73    129.73 o 
  -9  -6   3       57.36       93.67    116.21 o 
  -8  -6   3        4.67      -10.27    107.44 o 
  -7  -6   3      213.25      294.52    124.72 o 
  -6  -6   3     3631.34     3190.96    206.36 o 
  -5  -6   3      519.94      350.51     65.75 o 
  -4  -6   3       95.14      114.88     40.22 o 
  -3  -6   3     2091.47     2190.67    117.94 o 
  -2  -6   3     1195.28     1235.46     89.47 o 
  -1  -6   3      150.56      265.02    142.98 o 
   0  -6   3       12.12       64.10     37.26 o 
   1  -6   3      651.09      513.31     50.38 o 
   2  -6   3     2142.41     2139.56    127.73 o 
   3  -6   3     6264.98     6763.45    152.79 o 
   4  -6   3     4429.36     4143.41    179.77 o 
   5  -6   3       14.65       78.64    110.95 o 
   6  -6   3     3089.73     3375.97    255.20 o 
   7  -6   3      592.57      664.17    180.07 o 
   8  -6   3       24.70        6.51    162.79 o 
   9  -6   3       10.96      -70.12    164.04 o 
  10  -6   3       49.35      -13.02    180.32 o 
  11  -6   3       35.11      134.49    200.10 o 
 -12  -5   3       75.18       66.37    133.99 o 
 -11  -5   3      135.20      105.69    129.48 o 
 -10  -5   3       83.46      -95.42    109.19 o 
  -9  -5   3       58.09       57.35    112.20 o 
  -8  -5   3        2.57      -16.34     80.27 o 
  -7  -5   3      164.49       50.33     68.89 o 
  -6  -5   3       20.92      -34.56     63.47 o 
  -5  -5   3     3131.23     3030.25    118.79 o 
  -4  -5   3     2232.14     2313.94    125.28 o 
  -3  -5   3      963.16      868.40    163.54 o 
  -2  -5   3     4189.00     4026.33    232.54 o 
  -1  -5   3     2453.23     2218.70     99.76 o 
   0  -5   3        0.03       16.89     31.69 o 
   1  -5   3      218.89      258.70     37.66 o 
   2  -5   3       20.07      141.87     77.51 o 
   3  -5   3     1060.14     1703.67    225.90 o 
   4  -5   3     2512.84     2671.22    398.20 o 
   5  -5   3       16.22      -10.81     45.87 o 
   6  -5   3      184.78      306.54    142.50 o 
   8  -5   3     1023.13      943.42    208.37 o 
   9  -5   3      234.73       88.66    176.31 o 
  10  -5   3       28.68       83.15    189.84 o 
  11  -5   3       35.66        6.51    190.59 o 
  12  -5   3        9.77      160.28    227.40 o 
 -12  -4   3       33.32       79.64    142.25 o 
 -11  -4   3        0.68       77.39    120.46 o 
 -10  -4   3      148.24      101.63     84.63 o 
  -9  -4   3       30.22       17.36     83.33 o 
  -8  -4   3        7.70        1.03     71.75 o 
  -7  -4   3       84.12      145.80     67.21 o 
  -6  -4   3      553.53      469.04     71.11 o 
  -5  -4   3     5237.16     5267.67    315.18 o 
  -3  -4   3     3598.20     3429.32     78.73 o 
  -2  -4   3       82.68       28.52     63.49 o 
  -1  -4   3       11.88       28.80     55.60 o 
   1  -4   3      318.44      294.24     41.66 o 
   2  -4   3     6739.26     7482.22    172.55 o 
   3  -4   3     3909.21     3268.39    194.12 o 
   4  -4   3     7934.82     8809.17    217.63 o 
   5  -4   3        5.36        0.31     41.63 o 
   6  -4   3      961.70     1144.27    175.81 o 
   7  -4   3      333.44      269.48    146.76 o 
   8  -4   3        0.44      124.47    155.78 o 
   9  -4   3        8.73      196.35    178.06 o 
  10  -4   3     1015.37     1117.73    237.67 o 
  11  -4   3      334.27      241.93    204.86 o 
  12  -4   3      136.00      147.51    226.90 o 
 -12  -3   3      129.89      219.39    135.99 o 
 -11  -3   3       26.37      -80.13     83.70 o 
 -10  -3   3       12.11       53.36     75.94 o 
  -9  -3   3        1.02       18.93     75.38 o 
  -8  -3   3      216.98      272.51     86.60 o 
  -7  -3   3     1099.65     1031.86     99.27 o 
  -6  -3   3      259.80      183.62     65.51 o 
  -5  -3   3       13.64       79.49    111.57 o 
  -4  -3   3     8991.73     8317.65    208.49 o 
  -3  -3   3      925.17      869.19    122.52 o 
  -2  -3   3        5.87      -56.60     56.60 o 
  -1  -3   3     3371.77     3461.98    107.79 o 
   0  -3   3      689.46      749.92     44.16 o 
   1  -3   3      733.69      570.43     91.54 o 
   3  -3   3      712.61      841.74    111.70 o 
   4  -3   3     1577.23     2000.03    160.03 o 
   5  -3   3     7568.49     7979.21    150.21 o 
   6  -3   3      295.88      346.82     60.86 o 
   7  -3   3      283.95      403.96    153.52 o 
   8  -3   3      747.34      798.66    166.29 o 
   9  -3   3       34.74       86.15    172.55 o 
  10  -3   3      131.60      272.73    195.35 o 
  11  -3   3       77.33      155.02    209.62 o 
  12  -3   3      343.54      416.74    244.93 o 
 -12  -2   3       28.80     -135.24    135.24 o 
 -11  -2   3      321.01      339.72     99.84 o 
 -10  -2   3        1.67       23.88     90.28 o 
  -9  -2   3       26.46       37.29     78.95 o 
  -8  -2   3      229.90      308.78     80.35 o 
  -7  -2   3      204.17      184.51     68.82 o 
  -6  -2   3     1300.90     1207.21     94.10 o 
  -5  -2   3     1298.25     1554.14     93.42 o 
  -4  -2   3     1623.53     1579.70    148.64 o 
  -3  -2   3      189.22      240.39     47.95 o 
  -2  -2   3    28190.62    29923.36    307.68 o 
  -1  -2   3      258.38      246.52     93.54 o 
   0  -2   3    28172.69    28893.69    256.51 o 
   1  -2   3       25.76       19.13     31.44 o 
   3  -2   3     1317.42     1509.92    127.48 o 
   4  -2   3       10.56       59.86     91.91 o 
   5  -2   3     1493.97     1789.41    119.21 o 
   6  -2   3     1060.14     1105.30     86.28 o 
   7  -2   3     2244.51     2522.71    229.66 o 
   8  -2   3      114.36      124.72    149.26 o 
   9  -2   3      109.38       37.82    155.78 o 
  10  -2   3      406.33      584.78    214.13 o 
  11  -2   3     1220.53     1258.22    268.47 o 
  12  -2   3       29.90      -86.40    194.84 o 
 -13  -1   3       12.84     -116.46    153.27 o 
 -12  -1   3        0.08       29.30    161.29 o 
 -11  -1   3      177.73      295.03     97.43 o 
 -10  -1   3      261.87      175.83     89.01 o 
  -9  -1   3      370.93      336.73     91.76 o 
  -8  -1   3      423.27      460.71     88.13 o 
  -7  -1   3       64.31       85.52     64.99 o 
  -6  -1   3      179.26      456.19    156.40 o 
  -4  -1   3     1151.13     1041.86     75.16 o 
  -3  -1   3     1836.86     1900.86    118.71 o 
  -2  -1   3     3827.43     4529.76    173.31 o 
  -1  -1   3        9.91        3.18     27.79 o 
   0  -1   3     4121.13     4107.54     73.37 o 
   1  -1   3     5500.25     6272.09    156.53 o 
   2  -1   3     7527.10     8932.04    223.90 o 
   3  -1   3      854.52     1014.29    120.71 o 
   4  -1   3     1489.86     1465.11     61.76 o 
   5  -1   3      226.25      174.14     49.64 o 
   6  -1   3      744.06      604.73    117.21 o 
   7  -1   3     3374.90     3462.55    140.47 o 
   8  -1   3       48.19      139.00    128.48 o 
   9  -1   3       53.69      -34.56    167.55 o 
  10  -1   3       90.05      183.57    178.82 o 
  11  -1   3       81.87     -118.96    180.32 o 
  12  -1   3      327.24      399.46    215.63 o 
  13  -1   3        7.23       -7.26    212.63 o 
 -12   0   3       26.80       70.12    174.31 o 
 -11   0   3        6.73       25.04    134.49 o 
 -10   0   3        1.84      -41.15     75.13 o 
  -9   0   3        5.31      -16.12     80.21 o 
  -8   0   3      479.80      406.36     87.00 o 
  -6   0   3     2324.32     2047.82    115.48 o 
  -5   0   3     1867.60     1929.21    102.36 o 
  -4   0   3    11778.26    11175.25    290.76 o 
  -3   0   3       11.25       47.83     67.37 o 
  -2   0   3    12223.31    11930.34    255.45 o 
  -1   0   3     1309.76     1461.40     58.55 o 
   0   0   3      109.32      180.67     23.74 o 
   1   0   3     1605.91     1551.95     42.60 o 
   2   0   3    13173.82    13420.54    166.29 o 
   3   0   3        5.84      -33.15     33.15 o 
   4   0   3     9671.58    10338.54    204.99 o 
   5   0   3     4013.37     4195.44    123.24 o 
   6   0   3     3017.43     2969.58    121.39 o 
   7   0   3      241.57      235.94     69.66 o 
   8   0   3     1063.36      923.38    171.05 o 
   9   0   3       16.03       27.30    168.55 o 
  10   0   3        6.06       53.09    163.29 o 
  11   0   3        1.63       83.90    176.56 o 
  12   0   3       47.46     -139.25    173.81 o 
  13   0   3       93.55       17.53    206.36 o 
 -12   1   3      396.59      415.99    188.08 o 
 -11   1   3       88.06       38.57    151.52 o 
 -10   1   3      140.07      115.95    140.75 o 
  -9   1   3       14.68        1.10     74.17 o 
  -8   1   3       18.70       42.18     80.64 o 
  -7   1   3     2156.30     2004.92    125.76 o 
  -6   1   3     1465.17     1433.36    155.40 o 
  -5   1   3      844.19      755.62     77.72 o 
  -4   1   3        0.70      -13.77     69.87 o 
  -3   1   3     1705.07     1670.20    117.71 o 
  -2   1   3     9595.43     9557.39    228.90 o 
  -1   1   3     3472.79     3305.09    124.97 o 
   0   1   3     2010.40     1706.15     77.10 o 
   1   1   3     1435.62     1359.98     57.45 o 
   2   1   3     1632.35     1916.47    440.78 o 
   3   1   3       99.40      302.62    104.69 o 
   4   1   3     3069.86     3070.58    110.19 o 
   5   1   3      345.99      629.37     93.79 o 
   6   1   3       44.60       64.07     56.85 o 
   7   1   3       55.66       47.89     59.59 o 
   8   1   3      183.66      151.19     77.86 o 
   9   1   3      637.92      477.34    181.82 o 
  10   1   3      245.86      369.90    175.06 o 
  11   1   3      726.13      566.75    199.60 o 
  12   1   3        0.22      271.98    205.61 o 
  13   1   3       11.76     -124.22    206.62 o 
 -12   2   3       27.30     -113.45    165.29 o 
 -11   2   3      823.66      857.27    205.86 o 
 -10   2   3      200.33      125.22    142.75 o 
  -9   2   3       31.87       27.77     74.82 o 
  -8   2   3      117.83       -5.91     79.77 o 
  -7   2   3     1510.03     1577.83    119.99 o 
  -6   2   3      185.82      118.46    103.68 o 
  -5   2   3      880.26      670.18    106.19 o 
  -4   2   3        9.80      -32.56     60.36 o 
  -3   2   3       17.55      145.51     67.87 o 
  -1   2   3       67.83       66.74     81.27 o 
   0   2   3    20932.05    20145.46    216.62 o 
   2   2   3    35094.00    35809.19    926.39 o 
   3   2   3      103.12      118.81     43.99 o 
   4   2   3     1670.52     1587.90     87.36 o 
   5   2   3     2226.21     2339.24    104.46 o 
   6   2   3     1247.50     1399.25     99.15 o 
   7   2   3      138.95      230.24     71.85 o 
   8   2   3      168.27      219.13     80.85 o 
   9   2   3       11.25      -76.77     76.77 o 
  10   2   3       13.69       29.55    180.07 o 
  11   2   3      319.56      499.13    195.60 o 
  12   2   3       34.41      124.72    183.32 o 
  13   2   3        3.45     -184.33    184.33 o 
 -12   3   3      238.96      101.43    197.10 o 
 -11   3   3      187.09      188.08    168.05 o 
 -10   3   3      138.15       51.34    147.51 o 
  -9   3   3       18.51        7.23     84.24 o 
  -8   3   3      476.10      442.08     97.17 o 
  -7   3   3       21.92      213.63    134.49 o 
  -6   3   3     1078.36      921.84     92.87 o 
  -5   3   3     5962.73     5752.67    231.91 o 
  -4   3   3     1693.20     1618.86    126.72 o 
  -3   3   3      878.22     1173.57    109.94 o 
  -2   3   3    20997.05    21740.68    384.68 o 
  -1   3   3      122.23       84.03     57.24 o 
   0   3   3      152.89      219.07     51.67 o 
   1   3   3     2197.41     2442.76    110.19 o 
   2   3   3      499.34      417.93     58.53 o 
   4   3   3    14543.32    14227.91    230.11 o 
   5   3   3       24.06       39.50     56.42 o 
   6   3   3      240.13      309.28     73.35 o 
   7   3   3     2014.42     1949.18    233.04 o 
   8   3   3      506.48      581.14     98.92 o 
   9   3   3       65.79       24.57     89.82 o 
  10   3   3        0.72      -84.90    139.00 o 
  11   3   3       21.34       10.52    148.76 o 
  12   3   3      157.60      389.94    206.36 o 
  13   3   3       78.00       13.27    195.35 o 
 -12   4   3      209.87      186.08    188.33 o 
 -11   4   3      481.22      463.57    200.60 o 
 -10   4   3      771.72     1016.05    210.87 o 
  -9   4   3       23.88      507.90    179.32 o 
  -8   4   3       79.40      193.77     90.40 o 
  -7   4   3      144.01      111.28     76.07 o 
  -6   4   3     1935.67     2120.25    127.87 o 
  -5   4   3       99.45      121.97     80.89 o 
  -4   4   3     8898.77     9629.52    294.27 o 
  -3   4   3     2280.46     2471.87    150.02 o 
  -2   4   3     4193.82     4612.94    222.77 o 
  -1   4   3      528.71      490.37     84.40 o 
   0   4   3      718.93      691.14     66.87 o 
   1   4   3      615.40      540.21     92.04 o 
   2   4   3       40.23      149.23    106.94 o 
   3   4   3     2965.60     3207.20    127.98 o 
   4   4   3      714.79      951.88    155.65 o 
   5   4   3     4304.69     4352.76    148.20 o 
   6   4   3      449.52      499.80     77.63 o 
   7   4   3      416.40      431.63     86.99 o 
   8   4   3        2.49      105.15    141.12 o 
   9   4   3        6.82      206.31     97.92 o 
  10   4   3      223.94      239.59    110.07 o 
  11   4   3       42.02      104.94    157.53 o 
  12   4   3       66.44      258.96    173.31 o 
  13   4   3        5.79      -43.83    171.05 o 
 -12   5   3        4.24      -32.06    181.32 o 
 -11   5   3        7.03      -73.88    149.76 o 
 -10   5   3       27.62      290.26    177.81 o 
  -9   5   3      438.06      306.04    165.54 o 
  -8   5   3     1456.65     1375.26    196.47 o 
  -7   5   3     3204.18     3391.20    174.55 o 
  -6   5   3      497.53      485.81     84.36 o 
  -5   5   3      202.05      185.08     91.41 o 
  -4   5   3     7964.92     7674.31    274.74 o 
  -3   5   3     3067.91     2890.22    246.56 o 
  -2   5   3       40.14       37.53     52.68 o 
  -1   5   3       28.22       -3.76     65.87 o 
   0   5   3      233.99      233.91     77.39 o 
   1   5   3     1624.00     1857.18    165.56 o 
   2   5   3     6021.80     5631.98    154.53 o 
   3   5   3     1006.66     1095.11     79.59 o 
   4   5   3     1808.48     1753.34    101.38 o 
   5   5   3     5601.22     6024.21    178.32 o 
   6   5   3       94.30      139.11     72.25 o 
   7   5   3       70.07       18.85     81.37 o 
   8   5   3        9.08       68.24    116.58 o 
   9   5   3      194.08      170.71     97.48 o 
  10   5   3        5.41       87.91    160.78 o 
  11   5   3      171.48      303.04    164.54 o 
  12   5   3       82.26      234.41    190.59 o 
 -11   6   3       49.11      250.94    193.59 o 
 -10   6   3       94.42       -0.50    157.28 o 
  -9   6   3      185.93       73.38    152.27 o 
  -8   6   3      133.14      142.75    154.02 o 
  -7   6   3      359.50      454.52     96.50 o 
  -6   6   3     4265.40     4168.19    184.45 o 
  -5   6   3        0.37       25.29     95.67 o 
  -4   6   3     1607.70     2008.30    165.54 o 
  -3   6   3     6968.06     7602.90    206.40 o 
  -2   6   3     4340.47     4820.77    228.15 o 
  -1   6   3      682.18      633.12    101.93 o 
   0   6   3      317.59      279.49     85.65 o 
   1   6   3       89.69       22.38     35.93 o 
   2   6   3     1208.59     1379.39     61.60 o 
   3   6   3     1984.78     2190.90    104.69 o 
   4   6   3       38.56       87.28     55.43 o 
   5   6   3      889.62      933.88     90.54 o 
   6   6   3     4543.44     4450.51    177.22 o 
   7   6   3      829.70      643.32     96.42 o 
   8   6   3       58.05       30.50     88.38 o 
   9   6   3       82.05      270.05    102.05 o 
  10   6   3       45.32       69.03     98.49 o 
  11   6   3       59.55      250.28    112.91 o 
 -11   7   3      513.08      664.93    226.15 o 
 -10   7   3      324.47      201.36    178.82 o 
  -9   7   3      514.06      338.60    173.81 o 
  -8   7   3      167.08      238.42    157.53 o 
  -7   7   3     1570.12     1518.77    133.50 o 
  -6   7   3      304.80      313.83     90.47 o 
  -5   7   3      615.91      537.20    113.95 o 
  -4   7   3      115.17      -47.33     96.17 o 
  -3   7   3      838.76      987.20    101.20 o 
  -2   7   3        3.51      -40.07     78.14 o 
  -1   7   3     4859.31     4002.57    215.88 o 
   0   7   3     4216.76     4368.47    227.15 o 
   1   7   3     2791.82     2431.20     81.40 o 
   2   7   3     3243.03     3176.80     89.74 o 
   3   7   3     1783.12     1629.54     85.75 o 
   4   7   3     2553.89     2403.91    119.92 o 
   5   7   3      273.17      398.09     74.20 o 
   6   7   3     1503.76     1361.22    109.79 o 
   7   7   3      229.55       71.67     83.18 o 
   9   7   3      417.27      443.84    103.92 o 
  10   7   3      143.94      -66.10     90.13 o 
  11   7   3       59.30       38.57    158.28 o 
 -11   8   3      137.34       29.55    194.59 o 
 -10   8   3       10.40      294.52    189.33 o 
  -9   8   3      502.31      488.61    185.08 o 
  -8   8   3     1642.76     1462.58    225.15 o 
  -7   8   3        5.67       24.54    133.74 o 
  -6   8   3     1320.61     1313.26    127.34 o 
  -5   8   3     6194.10     6054.45    293.77 o 
  -4   8   3     4487.35     4528.03    187.34 o 
  -3   8   3      417.06      495.01     89.52 o 
  -2   8   3      517.44      354.88    106.94 o 
  -1   8   3      629.89      502.89    113.20 o 
   0   8   3     2694.02     3144.56    211.87 o 
   1   8   3     3657.96     3284.14    273.11 o 
   2   8   3     1065.11      962.19     66.85 o 
   3   8   3      829.99      760.52     63.39 o 
   4   8   3     8487.44     8062.21    444.66 o 
   5   8   3     1122.96      921.80     95.05 o 
   6   8   3       34.85       31.28     72.99 o 
   7   8   3      473.46      803.43    123.09 o 
   8   8   3      124.01      250.24     96.16 o 
   9   8   3      404.40      534.19    171.55 o 
  10   8   3       92.59      125.72    172.05 o 
  11   8   3        7.08       35.56    148.51 o 
 -10   9   3      776.63      689.47    214.63 o 
  -9   9   3     1051.81     1014.79    219.89 o 
  -8   9   3       17.88      -58.60    151.77 o 
  -7   9   3      700.63      621.85    168.05 o 
  -6   9   3       73.32      -14.84     87.10 o 
  -5   9   3      238.40      336.59    115.20 o 
  -4   9   3     1501.84     1671.42    146.26 o 
  -3   9   3     6511.02     7011.39    236.77 o 
  -2   9   3     2389.49     2118.49    190.84 o 
  -1   9   3      241.15      121.46    103.68 o 
   0   9   3     3579.94     3166.39    181.95 o 
   2   9   3        1.93      -48.81     49.50 o 
   3   9   3       92.14       84.38     50.80 o 
   4   9   3      828.01      714.49     87.12 o 
   5   9   3      121.49      116.16     76.17 o 
   6   9   3     1159.14     1026.77    132.86 o 
   7   9   3      610.38      603.96    102.98 o 
   8   9   3      113.69       79.14    128.23 o 
   9   9   3      599.51      499.88    172.55 o 
  10   9   3      241.85      319.06    166.54 o 
  11   9   3        2.72      -29.80    152.52 o 
 -10  10   3       64.98       83.40    184.08 o 
  -9  10   3       14.61       21.54    152.27 o 
  -8  10   3     1666.72     2027.33    263.47 o 
  -7  10   3     2086.27     2067.15    248.44 o 
  -6  10   3       76.00      162.29    135.99 o 
  -5  10   3       66.31      -67.87    114.20 o 
  -4  10   3     2779.02     3177.91    184.23 o 
  -3  10   3     2064.38     2018.73    143.52 o 
  -2  10   3        9.68       23.29    110.19 o 
  -1  10   3     2476.33     2527.72    213.88 o 
   0  10   3      558.83      496.90     83.88 o 
   1  10   3     2899.72     2945.55    286.51 o 
   2  10   3     2617.46     2384.85    124.75 o 
   3  10   3        2.26      -34.01     57.96 o 
   4  10   3     1514.64     1616.26    176.44 o 
   5  10   3     2858.07     2708.02    269.35 o 
   6  10   3      296.40      237.17    144.00 o 
   7  10   3      735.47      826.71    180.32 o 
   8  10   3      134.87       76.64    135.49 o 
   9  10   3       12.95      -50.84    133.24 o 
  10  10   3      214.35      123.22    162.29 o 
  11  10   3       92.32       87.65    169.05 o 
  -9  11   3       37.54      -74.38    149.76 o 
  -8  11   3      355.34      409.47    168.05 o 
  -7  11   3        0.48      -49.34    137.99 o 
  -6  11   3     1596.04     1766.87    224.40 o 
  -5  11   3      859.22      785.89    154.77 o 
  -4  11   3     1424.10     1601.71    262.21 o 
  -3  11   3      167.08      249.94    133.74 o 
  -2  11   3      527.52      621.35    161.54 o 
  -1  11   3     1198.96     1679.22    196.10 o 
   0  11   3      194.65      184.39     78.61 o 
   1  11   3      587.48      594.95     92.75 o 
   2  11   3      450.37       42.83    137.74 o 
   3  11   3     2474.98     2688.00    253.45 o 
   4  11   3      458.30      724.28    192.59 o 
   5  11   3      158.97      307.54    135.99 o 
   6  11   3      585.18      367.65    129.98 o 
   7  11   3      359.38      428.76    163.54 o 
   8  11   3      343.39      424.50    169.80 o 
   9  11   3        3.71      -23.04    147.76 o 
  10  11   3        5.46      167.55    164.04 o 
  11  11   3        0.44     -110.95    160.78 o 
  -8  12   3       14.69      -31.81    155.52 o 
  -7  12   3        1.17       -7.51    134.49 o 
  -6  12   3      912.23      735.80    177.56 o 
  -4  12   3      143.04       53.81     95.70 o 
  -3  12   3      829.41     1035.08    198.10 o 
  -2  12   3      406.76      609.83    164.79 o 
  -1  12   3      181.65      179.10     85.42 o 
   0  12   3      227.90      295.27    142.50 o 
   1  12   3      475.25      376.42    142.00 o 
   2  12   3      623.95      582.78    158.53 o 
   3  12   3     1246.90      968.21    185.58 o 
   4  12   3       46.47      -34.81    151.52 o 
   5  12   3      416.45      580.03    148.76 o 
   6  12   3        1.63     -110.95    128.23 o 
   7  12   3       39.73       99.93    149.26 o 
   8  12   3       18.91       52.84    151.52 o 
   9  12   3      110.09       75.63    168.80 o 
  10  12   3       16.79      -28.05    160.53 o 
  -7  13   3        3.27       -7.26    128.23 o 
  -6  13   3      151.91      197.60    141.00 o 
  -4  13   3     1910.34     2070.88    180.40 o 
  -3  13   3      359.95      430.76    161.79 o 
  -2  13   3      230.47      230.91    141.25 o 
  -1  13   3     1292.62     1411.49    206.62 o 
   0  13   3       38.27      -31.81    149.76 o 
   1  13   3      170.58      -92.16    122.72 o 
   2  13   3        7.30     -100.18    100.18 o 
   3  13   3       22.00       96.67    144.00 o 
   4  13   3     1234.90     1556.75    238.42 o 
   5  13   3     2136.60     2674.48    279.49 o 
   6  13   3       56.64      194.84    165.29 o 
   7  13   3        6.93       -8.26    150.77 o 
   8  13   3       72.87      131.73    162.04 o 
   9  13   3       12.86       98.42    166.04 o 
  -6  14   3       51.13      -43.83    134.99 o 
  -5  14   3        1.61        1.25    115.95 o 
  -3  14   3     1351.40     1161.30    229.66 o 
  -2  14   3     1193.79     1520.44    232.66 o 
  -1  14   3      323.68      537.95    183.32 o 
   0  14   3     1309.11     1477.61    226.90 o 
   1  14   3       29.97     -127.98    127.98 o 
   2  14   3       31.09      -61.11    141.50 o 
   3  14   3       80.86      349.87    167.30 o 
   4  14   3       43.30      232.41    163.29 o 
   5  14   3      108.66       96.17    175.56 o 
   6  14   3      999.49     1117.98    221.64 o 
   7  14   3      115.47      207.62    173.81 o 
   8  14   3      113.27      290.01    186.83 o 
  -5  15   3        0.75       92.66    132.23 o 
  -3  15   3      222.74      485.86    193.34 o 
  -2  15   3       68.74      142.50    181.32 o 
  -1  15   3      390.51      306.04    167.55 o 
   0  15   3       81.91      102.93    157.28 o 
   1  15   3      362.61      362.39    174.81 o 
   2  15   3      452.40      420.99    187.58 o 
   3  15   3        4.45       78.64    160.28 o 
   4  15   3        3.92       43.08    166.54 o 
   5  15   3      317.85      177.81    179.32 o 
   6  15   3      270.76      341.10    182.07 o 
   7  15   3       18.11       10.27    149.76 o 
  -2  16   3      261.48      154.52    175.06 o 
  -1  16   3       99.35       31.56    162.54 o 
   0  16   3       52.30       44.83    166.29 o 
   1  16   3      157.19      208.62    169.80 o 
   2  16   3       69.70      113.70    175.06 o 
   3  16   3      314.38      190.34    183.07 o 
   4  16   3      666.59      449.54    197.85 o 
   5  16   3       92.18       47.33    182.32 o 
   6  16   3        8.37       22.04    158.03 o 
  -2  17   3       21.60      -34.81    186.58 o 
  -1  17   3       56.18       37.32    195.60 o 
   0  17   3       70.06      -18.28    171.05 o 
   1  17   3       48.25      -83.65    174.56 o 
   2  17   3        9.22      236.67    191.34 o 
   3  17   3      482.39      751.58    233.41 o 
   4  17   3      157.56      321.57    209.12 o 
  -2 -17   4      468.11      523.43    216.88 o 
  -1 -17   4        4.22      -26.05    167.80 o 
   0 -17   4       15.53      -11.52    168.80 o 
  -5 -16   4       95.95       21.54    163.79 o 
  -4 -16   4        4.82       47.08    157.03 o 
  -3 -16   4      968.62      990.25    206.87 o 
  -2 -16   4      489.60      557.23    258.46 o 
  -1 -16   4       26.37       31.20    106.58 o 
   0 -16   4       24.95       74.88    152.77 o 
   1 -16   4        8.84      -78.89    155.27 o 
   2 -16   4       23.64      -29.05    154.77 o 
   3 -16   4       14.74      -32.81    160.78 o 
  -7 -15   4      184.10      284.50    191.59 o 
  -6 -15   4        2.93      140.75    168.80 o 
  -5 -15   4        0.13      207.62    167.80 o 
  -4 -15   4       51.72       57.60    145.76 o 
  -3 -15   4      438.26      388.94    111.38 o 
  -2 -15   4        5.38       78.16    110.19 o 
  -1 -15   4      526.33      414.38    139.62 o 
   0 -15   4      428.46      394.02    127.73 o 
   1 -15   4       98.73      124.72    164.29 o 
   2 -15   4      389.58      100.68    151.52 o 
   3 -15   4      171.19      181.57    161.79 o 
   4 -15   4       58.94        0.75    167.80 o 
   5 -15   4      783.31      827.71    216.13 o 
  -8 -14   4       37.05      164.04    168.55 o 
  -7 -14   4       73.03       61.86    166.29 o 
  -6 -14   4       78.06      234.92    174.81 o 
  -5 -14   4      878.19      887.86    168.42 o 
  -4 -14   4      698.80      780.85    132.13 o 
  -3 -14   4        4.76      -32.99     97.13 o 
  -2 -14   4      248.23      211.78    100.19 o 
  -1 -14   4      513.24      492.04    109.64 o 
   0 -14   4      517.03      519.74    121.65 o 
   1 -14   4      203.76      146.76    141.25 o 
   2 -14   4      295.38      320.32    165.04 o 
   3 -14   4      229.60      230.16    152.77 o 
   4 -14   4      519.77      466.32    178.32 o 
   5 -14   4       21.13      163.29    155.52 o 
  -9 -13   4       53.16       67.62    178.82 o 
  -8 -13   4      125.52      -68.87    149.01 o 
  -7 -13   4        5.08      162.54    167.30 o 
  -6 -13   4      576.93      493.81    123.96 o 
  -5 -13   4     1041.49      976.68    139.24 o 
  -4 -13   4       32.31      318.28    106.92 o 
  -3 -13   4      266.46      191.64     99.68 o 
  -2 -13   4       53.95       33.05     90.64 o 
  -1 -13   4       11.68       31.62     79.05 o 
   0 -13   4      718.41      847.28    131.61 o 
   1 -13   4     1353.58     1316.90    141.76 o 
   2 -13   4       10.06     -119.46    135.49 o 
   3 -13   4      808.13      643.89    180.32 o 
   4 -13   4      995.19     1279.51    221.89 o 
   7 -13   4      297.72      360.64    167.55 o 
  -9 -12   4        4.40       -2.25    158.03 o 
  -8 -12   4      131.40      161.03    153.52 o 
  -7 -12   4      199.13      130.73    151.77 o 
  -6 -12   4        1.85      -73.04     87.99 o 
  -5 -12   4      456.87      476.89    142.00 o 
  -4 -12   4     3401.63     3217.31    252.32 o 
  -3 -12   4      556.68      536.95    112.11 o 
  -2 -12   4        2.65      -10.08     84.18 o 
  -1 -12   4      961.46      856.65    117.16 o 
   0 -12   4       16.73      -34.62     72.99 o 
   1 -12   4        1.62      101.85     92.45 o 
   2 -12   4      986.25     1089.68    187.33 o 
   3 -12   4      152.36       26.80    139.25 o 
   5 -12   4     4065.88     3475.14    273.98 o 
   6 -12   4       87.86      -58.85    134.49 o 
   7 -12   4      162.17      285.25    181.57 o 
   8 -12   4      115.49      168.55    165.79 o 
 -10 -11   4      174.44      367.65    185.08 o 
  -9 -11   4      132.58      135.74    153.77 o 
  -8 -11   4      247.10      335.84    165.04 o 
  -7 -11   4       40.18      252.20    147.01 o 
  -6 -11   4      219.77      348.75    170.93 o 
  -5 -11   4      210.78      179.16     93.56 o 
  -4 -11   4       48.98      163.76     96.54 o 
  -3 -11   4      480.79      534.15    108.16 o 
  -2 -11   4     4211.22     4166.19    197.89 o 
  -1 -11   4      887.30      950.51    114.96 o 
   0 -11   4       90.07      150.75     77.28 o 
   1 -11   4       79.13      -43.50     82.14 o 
   2 -11   4       22.70      111.63     85.68 o 
   3 -11   4       17.56       37.77     84.56 o 
   4 -11   4     1318.84      947.17    157.78 o 
   5 -11   4        3.58       77.39    125.97 o 
   6 -11   4     1720.99     2087.94    248.69 o 
   7 -11   4     2537.34     2423.28    270.73 o 
   8 -11   4      238.64      344.86    180.57 o 
   9 -11   4        0.19        6.76    164.04 o 
 -11 -10   4       36.84      169.30    154.77 o 
 -10 -10   4        1.17       95.17    140.50 o 
  -9 -10   4        6.67       86.40    123.72 o 
  -8 -10   4        5.50     -101.43    102.68 o 
  -7 -10   4      536.40      744.82    168.30 o 
  -6 -10   4     1357.01     1658.69    147.45 o 
  -5 -10   4      802.59      682.94    118.66 o 
  -4 -10   4       69.58       97.56     85.79 o 
  -3 -10   4      975.62      861.11    111.53 o 
  -2 -10   4     1882.67     1820.84    135.87 o 
  -1 -10   4      961.80     1359.54    123.88 o 
   0 -10   4     2117.31     1780.88    142.88 o 
   1 -10   4      800.75      913.21    105.84 o 
   2 -10   4     4193.10     3827.27    132.22 o 
   3 -10   4     4222.40     3910.41    235.42 o 
   4 -10   4     1227.31     1202.12    167.30 o 
   5 -10   4      462.50      584.78    153.77 o 
   6 -10   4      296.95      231.16    147.01 o 
   7 -10   4     1091.80      996.01    208.62 o 
   8 -10   4      477.39      727.54    207.12 o 
   9 -10   4      542.26      470.83    198.35 o 
  10 -10   4      174.91      130.48    196.10 o 
 -11  -9   4      100.95       63.86    141.00 o 
 -10  -9   4      404.58      328.33    153.77 o 
  -9  -9   4       52.05       83.15    127.22 o 
  -8  -9   4       20.31       23.04    117.46 o 
  -7  -9   4      292.96      434.52    142.00 o 
  -6  -9   4      425.49      301.78    132.48 o 
  -5  -9   4     3530.85     3466.37    181.22 o 
  -4  -9   4     3628.46     3394.81    171.12 o 
  -3  -9   4       76.59        9.67     73.65 o 
  -2  -9   4     1887.65     1860.50    126.58 o 
  -1  -9   4     5005.78     4902.71    212.50 o 
   0  -9   4     1697.69     1924.69    116.81 o 
   1  -9   4        3.50      185.76     65.48 o 
   2  -9   4     1322.16     1342.99    104.86 o 
   3  -9   4      259.01      217.93     76.42 o 
   4  -9   4     5904.13     6141.35    304.04 o 
   5  -9   4     1712.71     1783.15    203.86 o 
   6  -9   4        5.18       85.65    139.25 o 
   7  -9   4      228.39      243.93    168.55 o 
   8  -9   4     4242.67     4485.68    351.87 o 
   9  -9   4      274.63      255.95    197.10 o 
  10  -9   4        5.00     -115.45    183.32 o 
 -11  -8   4       56.73       27.30    139.75 o 
 -10  -8   4       60.17       88.91    135.49 o 
  -9  -8   4      689.81      989.50    185.58 o 
  -8  -8   4      420.36      391.19    144.25 o 
  -7  -8   4       14.84      -29.80    110.45 o 
  -6  -8   4     1319.07     1089.68    164.04 o 
  -5  -8   4     3682.24     3501.27    176.47 o 
  -4  -8   4      905.42      923.78    108.44 o 
  -3  -8   4      858.52      866.95    142.88 o 
  -2  -8   4      549.21      453.82     79.04 o 
  -1  -8   4        5.45       25.55     39.39 o 
   0  -8   4     1833.98     1627.47     75.49 o 
   1  -8   4     3461.28     3339.02    143.65 o 
   2  -8   4      322.47      278.65     57.86 o 
   3  -8   4     5148.04     4880.75    153.04 o 
   4  -8   4     7882.45     7875.92    323.82 o 
   5  -8   4      379.37      416.49    155.02 o 
   6  -8   4     1626.55     1589.56    214.38 o 
   7  -8   4       12.59      -49.59    146.01 o 
   8  -8   4       54.84       35.31    176.31 o 
   9  -8   4     1010.98     1029.07    235.42 o 
  10  -8   4     1401.47     1254.22    259.46 o 
  11  -8   4      805.98      896.08    266.22 o 
 -12  -7   4      236.59      239.92    168.05 o 
 -11  -7   4      212.72      388.44    167.55 o 
 -10  -7   4       21.26      -91.66    110.95 o 
  -9  -7   4        5.27     -110.45    110.45 o 
  -8  -7   4       57.57      131.73    128.23 o 
  -7  -7   4       97.86      352.62    114.70 o 
  -6  -7   4      147.23      108.19    110.70 o 
  -5  -7   4        9.72      -56.70     71.74 o 
  -4  -7   4     8902.26     8578.82    238.90 o 
  -3  -7   4     6947.20     6462.60    201.61 o 
  -2  -7   4     1232.74     1666.86    210.12 o 
   0  -7   4       59.51      158.90     66.08 o 
   1  -7   4      881.80      782.78     60.59 o 
   2  -7   4       40.23       21.91     55.73 o 
   3  -7   4      668.37      658.71     71.43 o 
   4  -7   4     3256.32     3091.71    212.12 o 
   5  -7   4     6139.87     6873.15    332.59 o 
   6  -7   4     4957.18     5669.52    334.34 o 
   7  -7   4       62.15      142.25    161.79 o 
   8  -7   4        3.22      -90.41    147.76 o 
   9  -7   4      502.31      564.50    203.86 o 
  10  -7   4      176.44      227.40    187.58 o 
  11  -7   4       62.77      411.23    226.90 o 
 -12  -6   4       14.17       48.84    155.27 o 
 -11  -6   4       49.86       69.87    131.23 o 
 -10  -6   4       21.45      132.23    123.97 o 
  -9  -6   4      480.31      451.05    149.01 o 
  -8  -6   4      688.03      756.59    159.03 o 
  -7  -6   4      970.62     1033.08    166.29 o 
  -6  -6   4      172.98      181.07    111.45 o 
  -5  -6   4      778.83      836.00     77.51 o 
  -4  -6   4     2905.70     2614.70     72.09 o 
  -1  -6   4     2837.96     2506.68    129.60 o 
   0  -6   4     1671.31     1437.79     63.16 o 
   1  -6   4     1509.83     1412.42     83.19 o 
   2  -6   4     4524.16     4689.34    278.99 o 
   3  -6   4     1162.51     1343.91     79.12 o 
   4  -6   4      164.99      160.79     39.38 o 
   5  -6   4     1693.43     1657.43    191.09 o 
   6  -6   4      191.55      236.67    151.02 o 
   7  -6   4     2495.31     2381.71    254.70 o 
   8  -6   4      864.05     1015.80    209.37 o 
   9  -6   4      140.18      100.43    175.81 o 
  10  -6   4       26.05       40.07    185.08 o 
  11  -6   4      665.25      513.41    238.92 o 
 -12  -5   4        9.29       16.03    133.24 o 
 -11  -5   4       20.03       47.83    119.96 o 
 -10  -5   4       10.21      -40.57    115.70 o 
  -9  -5   4      347.54      312.05    130.98 o 
  -8  -5   4      445.94      373.16    128.98 o 
  -7  -5   4      153.37       67.22     70.17 o 
  -6  -5   4     6044.00     5977.47    176.58 o 
  -5  -5   4      931.74      886.85     80.68 o 
  -4  -5   4     2436.35     2122.57     75.14 o 
  -3  -5   4       86.69       82.11     65.74 o 
  -2  -5   4     1813.01     2086.03    185.83 o 
  -1  -5   4       30.50       45.18    100.05 o 
   0  -5   4      438.46      386.86     40.32 o 
   1  -5   4      792.49      737.56     53.01 o 
   2  -5   4      142.32      144.18     43.64 o 
   3  -5   4    14639.76    16422.52    798.91 o 
   4  -5   4      808.47      440.91    154.27 o 
   5  -5   4     1851.36     1857.28    187.83 o 
   6  -5   4     2806.52     2756.12    231.91 o 
   7  -5   4     4033.35     3880.61    295.52 o 
   8  -5   4      497.41      725.03    201.11 o 
   9  -5   4     1259.59     1274.50    235.92 o 
  10  -5   4      750.33      799.91    232.66 o 
  11  -5   4      127.97      -33.06    199.35 o 
  12  -5   4      458.91      311.30    243.93 o 
 -12  -4   4       18.31       35.31    139.25 o 
 -11  -4   4        0.17       64.86    120.21 o 
 -10  -4   4      134.68      103.18    114.45 o 
  -9  -4   4        3.23      -35.60     68.13 o 
  -8  -4   4      660.21      633.61     95.23 o 
  -7  -4   4      318.46      348.19     78.26 o 
  -6  -4   4     1560.25     1420.11     98.34 o 
  -5  -4   4       49.90       -8.56     53.51 o 
  -4  -4   4     2891.71     2857.80     98.10 o 
  -3  -4   4      347.57      329.83     66.11 o 
  -2  -4   4     1090.47     1001.85     80.63 o 
  -1  -4   4     7700.86     7442.16    164.63 o 
   0  -4   4     1703.80     1610.65     57.13 o 
   1  -4   4     2738.17     2680.20    124.21 o 
   2  -4   4       26.25       -3.26     31.00 o 
   3  -4   4     1021.29      618.82    162.66 o 
   4  -4   4    11379.41    11587.48    351.62 o 
   5  -4   4     8805.81    10089.33    366.65 o 
   6  -4   4       16.43      -16.53    125.72 o 
   7  -4   4      128.03      347.61    157.78 o 
   8  -4   4     2719.70     2368.19    258.71 o 
   9  -4   4     3583.83     3255.50    295.77 o 
  10  -4   4      148.61       63.36    196.35 o 
  11  -4   4        4.86      -91.41    208.12 o 
  12  -4   4       47.48     -195.85    204.86 o 
 -12  -3   4        2.16      -60.11    114.70 o 
 -11  -3   4       22.57      117.21    119.21 o 
 -10  -3   4        0.40      -69.59     74.66 o 
  -9  -3   4      646.11      711.26    101.02 o 
  -8  -3   4      180.23      170.92     85.53 o 
  -7  -3   4      160.00       75.26     66.59 o 
  -6  -3   4      426.51      328.95     66.91 o 
  -5  -3   4     1374.38     1431.65    120.09 o 
  -4  -3   4      969.69      983.68     66.91 o 
  -3  -3   4     1605.90     1752.66    177.02 o 
  -2  -3   4     2907.05     2803.22    151.39 o 
  -1  -3   4     3156.36     2900.62    130.61 o 
   0  -3   4      100.64      115.06     36.23 o 
   1  -3   4       30.78       41.09     33.33 o 
   2  -3   4       60.99      -39.57     75.38 o 
   3  -3   4      669.15      554.23    103.18 o 
   4  -3   4     9572.11    10071.05    321.57 o 
   5  -3   4     4342.97     4217.70    243.43 o 
   6  -3   4     3089.81     2767.89    224.40 o 
   7  -3   4     3602.77     4164.36    289.26 o 
   8  -3   4        0.25       64.11    152.52 o 
   9  -3   4       33.63       53.85    167.55 o 
  10  -3   4      144.70      215.63    203.86 o 
  11  -3   4      363.61      547.72    233.41 o 
  12  -3   4      582.26      835.73    272.73 o 
 -12  -2   4        7.82      -27.55    135.61 o 
 -11  -2   4       64.54      103.71     89.46 o 
 -10  -2   4       12.42       65.32     80.03 o 
  -9  -2   4      707.32      715.84    106.72 o 
  -8  -2   4      189.08      140.21     74.82 o 
  -7  -2   4      271.64      332.81     70.75 o 
  -6  -2   4     3005.12     3104.87    273.61 o 
  -5  -2   4     3131.25     3127.45    122.71 o 
  -3  -2   4    10463.98     9923.54    278.74 o 
  -2  -2   4      474.65      540.55     76.76 o 
   0  -2   4     7423.28     6851.95    166.66 o 
   1  -2   4     6509.12     7378.30    243.50 o 
   2  -2   4     8661.42     9066.52    239.17 o 
   3  -2   4     2225.12     2458.85    156.78 o 
   4  -2   4      834.54      517.92    102.93 o 
   5  -2   4       47.93        8.62     33.43 o 
   6  -2   4    10794.74    10309.93    217.01 o 
   7  -2   4     2562.06     2519.70    246.94 o 
   8  -2   4        6.37     -155.52    159.03 o 
   9  -2   4       76.70      -72.38    178.32 o 
  10  -2   4      128.15      249.19    198.85 o 
  11  -2   4       19.90      120.46    213.38 o 
  12  -2   4      186.99      255.45    218.89 o 
 -12  -1   4        4.30      147.76    153.02 o 
 -11  -1   4       80.81       50.08     83.22 o 
 -10  -1   4        2.61       61.15     78.35 o 
  -9  -1   4      128.85       60.79     77.69 o 
  -8  -1   4      800.28      892.82    105.58 o 
  -7  -1   4      569.11      414.36     79.07 o 
  -6  -1   4     2230.40     1846.25    111.09 o 
  -5  -1   4     4582.94     4277.95    171.30 o 
  -4  -1   4      687.31      693.73    103.43 o 
  -3  -1   4       15.50       12.27     55.35 o 
  -2  -1   4     2780.78     2472.19     93.93 o 
  -1  -1   4    30086.93    32215.70    579.32 o 
   0  -1   4    15235.75    14397.99    342.36 o 
   1  -1   4     5116.39     5714.69     90.06 o 
   2  -1   4     2488.40     2425.04    141.00 o 
   3  -1   4       30.74      -46.08     79.14 o 
   4  -1   4       36.31       10.70     27.13 o 
   5  -1   4     1184.54     1109.07     66.27 o 
   6  -1   4     2503.97     2701.09    178.94 o 
   7  -1   4      727.22      919.38    183.32 o 
   8  -1   4     1717.45     1624.87    218.89 o 
   9  -1   4       38.16      -54.60    171.55 o 
  10  -1   4        0.05     -158.28    158.28 o 
  11  -1   4      515.00      125.22    188.83 o 
  12  -1   4      110.37      193.34    204.61 o 
  13  -1   4        3.38      -61.61    214.63 o 
 -12   0   4      155.06      127.73    154.02 o 
 -11   0   4       41.36       82.70     87.35 o 
 -10   0   4       94.65       13.59     74.64 o 
  -9   0   4      367.00      248.32     90.68 o 
  -8   0   4     1112.93     1201.01    114.49 o 
  -7   0   4      858.32      761.95    109.44 o 
  -6   0   4     1180.30     1215.97     98.20 o 
  -5   0   4      246.47      216.38     94.42 o 
  -4   0   4     2307.30     2050.37    143.00 o 
  -3   0   4     1039.25      836.23     89.91 o 
  -2   0   4     3708.63     3418.29    160.03 o 
  -1   0   4    47913.67    44652.73    551.95 o 
   0   0   4    37649.98    40641.72    254.73 o 
   1   0   4    23592.24    22741.90    181.61 o 
   2   0   4     3133.84     2897.02     77.27 o 
   3   0   4     2003.03     1846.51     66.71 o 
   4   0   4     1668.04     1449.76    104.69 o 
   5   0   4     1483.27     1402.47     77.67 o 
   6   0   4      978.54     1015.90     80.03 o 
   7   0   4     2256.35     2014.36    113.03 o 
   8   0   4      957.92      952.68    188.08 o 
   9   0   4      227.99      257.20    174.06 o 
  10   0   4      221.05      351.87    175.06 o 
  11   0   4        0.03      -12.02    182.82 o 
  12   0   4      159.62      276.74    220.39 o 
  13   0   4        2.00     -183.82    183.82 o 
 -12   1   4        9.27     -164.79    164.79 o 
 -11   1   4      387.73      379.67    159.28 o 
 -10   1   4        6.98        6.14     82.26 o 
  -9   1   4      123.10       39.58     76.04 o 
  -8   1   4     1512.12     1316.42    254.32 o 
  -6   1   4     2015.38     2030.47    118.50 o 
  -5   1   4      701.01      569.26    100.68 o 
  -4   1   4     1338.08     1360.15    119.71 o 
  -3   1   4      718.51      687.21     90.91 o 
  -2   1   4     1740.00     1902.86    125.22 o 
  -1   1   4    11618.15    11380.18    469.45 o 
   0   1   4     7994.31     7333.13    328.70 o 
   1   1   4    44536.49    46170.55    279.61 o 
   2   1   4      189.71      285.21    129.35 o 
   3   1   4       32.10       11.26     40.97 o 
   4   1   4       42.72       13.65     65.37 o 
   5   1   4     5838.98     5428.96    246.56 o 
   6   1   4     3872.22     3801.00    137.26 o 
   7   1   4      950.65      784.19     85.86 o 
   8   1   4      441.69      381.78     88.66 o 
   9   1   4      217.83       94.17    170.80 o 
  10   1   4        4.24     -144.76    160.78 o 
  11   1   4       64.40      173.06    185.08 o 
  12   1   4       34.76     -149.01    183.32 o 
  13   1   4       26.71       57.60    197.10 o 
 -12   2   4      158.89      199.10    173.81 o 
 -11   2   4       54.50       -7.01    149.51 o 
 -10   2   4      197.92      413.65    103.93 o 
  -9   2   4       43.96       -3.70     78.77 o 
  -8   2   4      315.84      509.76     94.82 o 
  -7   2   4     1301.01     1649.10    120.25 o 
  -6   2   4    12461.73    11634.87    626.73 o 
  -5   2   4        3.98        1.50     85.65 o 
  -4   2   4     2300.74     2009.80    139.25 o 
  -2   2   4     3425.51     3750.13    171.80 o 
  -1   2   4     4496.29     4671.26    181.07 o 
   0   2   4     5569.78     5214.78    185.40 o 
   1   2   4      167.39      178.60     54.50 o 
   2   2   4      595.77      714.52     77.39 o 
   3   2   4     9844.76     9842.86    173.06 o 
   4   2   4     3042.58     3116.68    232.66 o 
   5   2   4     4276.65     3984.19    134.51 o 
   6   2   4     1087.88      842.56     84.64 o 
   7   2   4     1062.69     1020.67    100.80 o 
   8   2   4      204.82      142.12     78.57 o 
   9   2   4     1637.40     1243.20    202.61 o 
  10   2   4       25.45     -142.75    142.75 o 
  11   2   4        1.13     -149.26    149.26 o 
  12   2   4       23.11      -16.53    165.79 o 
  13   2   4       13.82      -48.08    200.10 o 
 -12   3   4      544.57      787.39    220.14 o 
 -11   3   4      171.47      167.55    155.02 o 
 -10   3   4      228.95      110.70    150.02 o 
  -9   3   4       88.43      136.20     83.08 o 
  -8   3   4       46.83        2.00     78.81 o 
  -7   3   4     3109.14     2792.51    154.10 o 
  -6   3   4     3973.52     3591.85    205.86 o 
  -5   3   4     1870.06     1784.90    149.26 o 
  -4   3   4     9564.81     9365.05    287.51 o 
  -3   3   4      990.50      859.27    107.94 o 
  -2   3   4      217.71      117.96     69.37 o 
  -1   3   4      360.63      416.11     60.09 o 
   0   3   4      873.59      792.21     60.64 o 
   1   3   4     6709.35     6621.92    172.30 o 
   2   3   4     3917.25     4321.57    119.87 o 
   3   3   4     3870.56     3799.88    117.17 o 
   5   3   4     1666.97     1688.22    102.02 o 
   6   3   4     1549.66     1378.94     99.29 o 
   7   3   4      202.79      141.60     72.64 o 
   8   3   4      206.75      139.24     84.07 o 
   9   3   4     1214.77     1263.35    189.96 o 
  10   3   4       27.31     -146.51    147.26 o 
  11   3   4       92.51      349.62    188.83 o 
  12   3   4        4.18       91.91    184.08 o 
  13   3   4       21.52      -98.17    192.34 o 
 -12   4   4        2.02      -56.60    173.31 o 
 -11   4   4        8.35       83.65    161.03 o 
 -10   4   4      110.31       90.16    152.77 o 
  -9   4   4     2978.34     3069.32    186.70 o 
  -8   4   4     1670.31     1483.77    133.74 o 
  -7   4   4       25.29      -14.87     95.29 o 
  -6   4   4      196.59      171.55     96.67 o 
  -5   4   4     9283.00     8400.35    298.53 o 
  -4   4   4     9705.29     9085.56    302.53 o 
  -3   4   4       74.98      105.19     71.63 o 
  -2   4   4       42.77       46.86     52.27 o 
  -1   4   4     1308.38     1083.27    103.93 o 
   0   4   4      940.70      858.05     80.39 o 
   1   4   4     5535.31     5611.26    141.15 o 
   2   4   4      352.71      309.45     49.81 o 
   3   4   4     1541.27     1499.81    139.00 o 
   4   4   4     3298.73     2988.78    121.82 o 
   5   4   4      181.91      291.89    139.00 o 
   6   4   4      947.03      721.38     89.90 o 
   7   4   4      107.53       69.75     68.98 o 
   8   4   4      624.22      555.49     96.47 o 
   9   4   4       55.95       15.31     89.31 o 
  10   4   4       81.14       80.14    141.50 o 
  11   4   4        1.20      -33.81    146.26 o 
  12   4   4        7.45      -21.04    160.28 o 
  13   4   4       72.32      -21.29    192.09 o 
 -12   5   4      456.09      488.11    229.66 o 
 -11   5   4      111.69      214.38    182.57 o 
 -10   5   4      642.93      668.68    199.10 o 
  -9   5   4     1563.71     1440.05    228.90 o 
  -8   5   4      255.17      468.58    167.80 o 
  -7   5   4     2485.24     2325.06    159.64 o 
  -6   5   4     2513.11     2216.92    178.57 o 
  -5   5   4     2316.06     2292.55    170.80 o 
  -4   5   4      227.52      223.39    102.18 o 
  -3   5   4    16621.63    18980.80    442.78 o 
  -2   5   4      664.37      534.79     73.91 o 
  -1   5   4      161.80       68.87     73.63 o 
   0   5   4      708.59      608.41     62.78 o 
   1   5   4      416.23      418.45     36.04 o 
   2   5   4      130.29      175.56     82.40 o 
   3   5   4      402.56      455.19     68.53 o 
   4   5   4     4242.87     3982.53    302.66 o 
   5   5   4      605.25      708.88     83.34 o 
   6   5   4     6648.77     6802.06    453.05 o 
   7   5   4      247.32      188.20     81.62 o 
   8   5   4     1131.58     1006.82    114.61 o 
   9   5   4      226.91      215.46     94.61 o 
  10   5   4        4.19       15.63     90.42 o 
  11   5   4        5.22      -24.29    147.51 o 
  12   5   4        3.09      -92.66    162.29 o 
 -11   6   4      497.22      589.79    208.87 o 
 -10   6   4      130.50       92.66    161.79 o 
  -9   6   4      156.92      119.21    159.28 o 
  -8   6   4     1467.10     1481.53    135.30 o 
  -7   6   4     3678.28     3608.16    217.01 o 
  -6   6   4        9.67        1.00     94.92 o 
  -5   6   4     1659.25     1560.51    170.30 o 
  -4   6   4      789.38      638.38    116.21 o 
  -3   6   4      379.96      659.84     88.14 o 
  -2   6   4     5872.67     5568.14    208.62 o 
  -1   6   4      671.66      655.66     98.92 o 
   0   6   4      887.41      636.63    108.94 o 
   1   6   4     3115.48     2666.66     97.47 o 
   2   6   4     2383.08     2137.44    126.05 o 
   3   6   4     2888.18     2949.12    124.85 o 
   4   6   4     1708.75     1417.43     99.35 o 
   5   6   4     2007.44     2057.16    137.99 o 
   6   6   4      906.74      946.64    105.79 o 
   7   6   4     1847.26     1830.95    140.00 o 
   8   6   4      832.76      795.24    112.88 o 
   9   6   4      395.15      386.19    105.49 o 
  10   6   4       24.50       45.06    105.42 o 
  11   6   4       65.86      -95.92    136.49 o 
  12   6   4       22.90      -90.91    153.27 o 
 -11   7   4      207.66      233.91    200.10 o 
 -10   7   4      109.04      241.18    180.57 o 
  -9   7   4      180.86      280.75    169.55 o 
  -8   7   4      241.31      177.56    148.01 o 
  -7   7   4      106.12      199.15    205.36 o 
  -6   7   4     5153.19     4765.17    264.22 o 
  -5   7   4     6707.98     6923.74    315.06 o 
  -4   7   4     2126.74     2178.85    187.33 o 
  -3   7   4      119.61       -5.11     66.76 o 
  -2   7   4      310.21      375.16    106.94 o 
  -1   7   4     1291.45     1337.11    147.26 o 
   0   7   4      678.37      568.25    114.20 o 
   1   7   4       64.58       26.86     40.39 o 
   3   7   4     6695.84     6668.21    294.27 o 
   4   7   4     9497.92     9028.65    220.49 o 
   5   7   4       85.45      105.06     66.34 o 
   6   7   4      209.23      141.12     86.65 o 
   7   7   4      365.57      409.45     94.71 o 
   8   7   4      647.27      770.11    119.33 o 
   9   7   4        8.59       29.07     95.84 o 
  10   7   4       25.16       82.24     94.33 o 
  11   7   4       66.38       18.03    153.27 o 
 -10   8   4     1397.84     1382.44    249.44 o 
  -9   8   4     1269.59     1223.16    232.91 o 
  -8   8   4        6.75       80.39    114.20 o 
  -7   8   4       12.56       70.16     83.43 o 
  -6   8   4     2809.60     2775.66    228.40 o 
  -5   8   4        0.20       69.37     99.93 o 
  -4   8   4     6121.67     5618.38    210.18 o 
  -3   8   4     4604.89     4408.14    187.95 o 
  -2   8   4      199.06      146.76    115.95 o 
  -1   8   4     2832.32     2799.70    202.86 o 
   0   8   4     3320.27     2962.49    209.87 o 
   2   8   4     1452.09     1525.09     73.90 o 
   3   8   4     1671.48     1651.98     79.21 o 
   4   8   4      407.12      445.74    197.10 o 
   5   8   4     4484.78     4155.06    242.55 o 
   6   8   4     1808.09     1585.37    126.39 o 
   7   8   4       29.18       21.30     83.11 o 
   8   8   4      425.35      210.82     89.46 o 
   9   8   4      975.83      969.47    129.25 o 
  10   8   4      311.68      286.51    153.77 o 
  11   8   4      113.40      124.72    151.02 o 
 -10   9   4        0.32       63.61    162.04 o 
  -9   9   4      161.20      394.95    185.33 o 
  -8   9   4     3052.95     3100.48    295.77 o 
  -7   9   4      335.02      427.00    161.79 o 
  -6   9   4        6.22     -109.19    109.19 o 
  -5   9   4     2926.78     2658.20    222.14 o 
  -4   9   4     7493.73     7957.53    265.57 o 
  -3   9   4      745.15      806.47    140.50 o 
  -2   9   4      752.91      650.40    140.25 o 
  -1   9   4        1.85      -60.86     89.91 o 
   0   9   4     1135.40     1093.43    159.28 o 
   1   9   4     3543.90     3103.51    172.18 o 
   2   9   4     2692.35     2749.24    172.28 o 
   3   9   4      256.48      256.35     73.07 o 
   4   9   4     4690.48     4269.94    169.40 o 
   5   9   4     5526.49     5514.39    195.78 o 
   6   9   4     1274.17     1328.90    146.51 o 
   7   9   4      183.50      261.72     91.45 o 
   8   9   4       27.49      -26.55    113.95 o 
   9   9   4        3.38      102.18    141.50 o 
  10   9   4      341.36      222.89    154.77 o 
  11   9   4       52.91       97.17    153.52 o 
  -9  10   4     1103.70     1062.63    225.65 o 
  -8  10   4     1366.18     1229.67    223.14 o 
  -7  10   4     1172.11     1128.49    212.88 o 
  -5  10   4        0.13      -75.13    104.43 o 
  -4  10   4      646.77      843.43    124.40 o 
  -3  10   4     5202.11     4896.30    379.42 o 
  -2  10   4     5060.22     4668.00    289.76 o 
  -1  10   4      885.76      963.20    158.03 o 
   0  10   4     3541.27     3437.35    227.15 o 
   1  10   4     2014.19     2206.00    119.10 o 
   2  10   4      842.07      716.52    153.52 o 
   3  10   4      650.35      475.00     80.36 o 
   4  10   4      640.99      617.78    161.03 o 
   5  10   4      416.18      429.43     89.01 o 
   6  10   4     1475.41     1381.43    124.80 o 
   7  10   4      955.13      786.89    176.81 o 
   8  10   4       25.57      -35.31    122.47 o 
   9  10   4       38.18       53.59    145.26 o 
  10  10   4       38.82      -68.37    141.00 o 
  11  10   4       23.45       68.87    159.53 o 
  -9  11   4       14.92      -29.55    170.30 o 
  -8  11   4      234.76      161.03    156.78 o 
  -7  11   4     3458.62     3360.94    307.04 o 
  -5  11   4       13.33        7.26    110.95 o 
  -4  11   4      707.37      788.25    130.51 o 
  -3  11   4      343.70      379.01    109.56 o 
  -2  11   4      268.72      316.81    137.99 o 
  -1  11   4        7.42        5.76    126.72 o 
   0  11   4      122.72      514.91    150.27 o 
   1  11   4     2043.24     1852.77    214.13 o 
   2  11   4     6765.73     6543.82    351.87 o 
   3  11   4      529.90      534.71     89.30 o 
   4  11   4        7.53       13.80     74.94 o 
   5  11   4       12.15       47.33    144.76 o 
   6  11   4      478.63      629.11    174.06 o 
   7  11   4      135.63      251.69    148.76 o 
   8  11   4      362.88      505.89    170.80 o 
   9  11   4      290.50      200.85    159.03 o 
  10  11   4      213.63      206.87    171.55 o 
  -8  12   4        0.79      -86.15    145.51 o 
  -7  12   4      483.84      332.34    164.54 o 
  -5  12   4     5021.66     4939.98    347.61 o 
  -4  12   4     2017.96     1835.13    166.16 o 
  -3  12   4      210.10      217.70    106.19 o 
  -2  12   4     1469.13     1620.36    220.14 o 
  -1  12   4       16.42      148.51    129.23 o 
   0  12   4      219.37      163.04    137.74 o 
   1  12   4      193.10      171.80    131.23 o 
   2  12   4       18.57        6.51    138.24 o 
   3  12   4     1049.48     1053.61    194.34 o 
   4  12   4     3080.53     2976.26    276.74 o 
   5  12   4      780.18      826.71    188.58 o 
   6  12   4       13.68       17.53    132.23 o 
   7  12   4      173.18      319.82    165.54 o 
   8  12   4      495.31      429.76    175.06 o 
   9  12   4       12.43     -132.23    132.23 o 
  10  12   4        1.39      -10.77    157.28 o 
  -7  13   4      357.94      353.12    169.55 o 
  -6  13   4      367.43      284.50    141.50 o 
  -4  13   4      270.29      274.44    113.06 o 
  -3  13   4     1392.23     1519.55    190.71 o 
  -2  13   4       54.70       14.02    125.47 o 
  -1  13   4     1175.67      983.24    186.83 o 
   0  13   4     1067.00     1088.92    198.60 o 
   1  13   4      115.59      -60.61    124.97 o 
   2  13   4      303.44      202.36    142.50 o 
   3  13   4      747.99      758.84    177.81 o 
   4  13   4      641.04      648.65    195.60 o 
   5  13   4     1026.34     1121.98    218.14 o 
   6  13   4      778.91      817.95    196.85 o 
   7  13   4        6.77       -4.76    142.50 o 
   8  13   4       41.82       -7.76    152.77 o 
   9  13   4       94.85      -21.54    161.29 o 
  -6  14   4        6.06      106.19    148.26 o 
  -4  14   4      959.21      840.42    142.45 o 
  -3  14   4      270.29      319.44    185.95 o 
  -2  14   4      142.31      121.72    149.01 o 
  -1  14   4        0.93     -126.97    126.97 o 
   0  14   4      573.70      399.21    165.79 o 
   1  14   4      584.10      608.07    176.31 o 
   2  14   4      195.38      108.69    144.25 o 
   3  14   4       26.11       -6.76    117.71 o 
   4  14   4     1081.72     1222.16    220.39 o 
   5  14   4     1360.75     1498.15    236.42 o 
   6  14   4      202.13      298.28    168.80 o 
   7  14   4      112.70      -42.07    144.00 o 
   8  14   4       33.86       36.06    157.53 o 
  -3  15   4      144.21      274.27    132.75 o 
  -1  15   4      233.42      200.10    177.31 o 
   0  15   4      723.28      507.15    191.09 o 
   1  15   4      730.67      569.01    193.59 o 
   2  15   4        0.44       34.56    152.77 o 
   3  15   4      531.00      569.26    197.85 o 
   4  15   4        2.02       54.35    148.01 o 
   5  15   4       71.15       63.11    169.30 o 
   6  15   4       11.63       50.84    153.02 o 
   7  15   4      423.34      649.40    203.36 o 
  -3  16   4       24.42      272.83    123.92 o 
  -2  16   4        6.86      -29.55    166.04 o 
  -1  16   4        9.05      132.73    161.03 o 
   0  16   4       27.08      -44.58    154.02 o 
   1  16   4       87.55      211.62    179.57 o 
   2  16   4      915.08      988.75    230.91 o 
   3  16   4     1124.79     1037.58    241.43 o 
   4  16   4        0.60      104.69    180.57 o 
   5  16   4       51.75       -8.26    161.29 o 
   6  16   4       34.48       75.63    173.56 o 
  -1  17   4       11.18     -104.43    185.33 o 
   0  17   4        6.66       -7.51    193.34 o 
   1  17   4        2.08      116.46    186.08 o 
   2  17   4      738.74      583.78    204.61 o 
   3  17   4       65.76      105.19    185.58 o 
   4  17   4      631.07      572.76    206.11 o 
  -5 -16   5        0.50      -71.88    149.01 o 
  -4 -16   5      665.15      822.70    219.39 o 
  -3 -16   5      726.78      625.92    126.77 o 
  -2 -16   5      129.05      168.75    168.67 o 
  -1 -16   5      148.73      116.78    124.01 o 
   0 -16   5        4.14     -111.95    162.04 o 
   1 -16   5        4.68      -12.02    172.30 o 
   2 -16   5      103.15      209.62    167.05 o 
   3 -16   5       23.36       43.08    164.79 o 
  -6 -15   5      362.46      479.60    194.34 o 
  -5 -15   5      117.53       66.62    157.03 o 
  -4 -15   5       98.79      221.95    105.37 o 
  -3 -15   5        6.72       65.25     99.17 o 
  -2 -15   5     1518.29     1134.25    198.60 o 
  -1 -15   5      736.65      711.02    123.95 o 
   0 -15   5      140.65       52.09    155.78 o 
   1 -15   5       27.92      -68.37    140.00 o 
   2 -15   5        5.23        3.26    155.78 o 
   3 -15   5      298.23      375.41    188.33 o 
   4 -15   5        1.24       73.13    152.77 o 
   5 -15   5      205.33      368.65    189.59 o 
  -7 -14   5      273.33      345.61    187.08 o 
  -6 -14   5      836.41      822.04    161.66 o 
  -5 -14   5        4.47       43.49    111.87 o 
  -4 -14   5      152.32       66.91     97.62 o 
  -3 -14   5      168.45      153.68     98.56 o 
  -2 -14   5       68.88       19.07     93.59 o 
  -1 -14   5      277.72      222.72     99.73 o 
   0 -14   5     1465.51     1202.20    143.35 o 
   1 -14   5      261.53      236.17    155.02 o 
   2 -14   5      313.38      278.49    164.79 o 
   3 -14   5      881.58      692.72    198.60 o 
   4 -14   5       13.14      109.69    151.77 o 
   5 -14   5       11.09       92.41    156.78 o 
   6 -14   5      742.34      770.86    203.36 o 
  -8 -13   5        4.34      -79.64    142.50 o 
  -7 -13   5       34.33       52.34    152.02 o 
  -6 -13   5       71.04      172.87    114.10 o 
  -5 -13   5      580.16      643.23    128.01 o 
  -4 -13   5      848.42      884.45    152.52 o 
  -3 -13   5       51.36       78.23     91.86 o 
  -2 -13   5       29.24      -79.81     79.81 o 
  -1 -13   5       45.74       42.73     83.22 o 
   0 -13   5      373.32      402.49    105.03 o 
   1 -13   5      416.69      330.58    147.01 o 
   2 -13   5      162.69       45.33    146.26 o 
   3 -13   5       13.22      -20.29    132.23 o 
   4 -13   5     1835.22     1948.19    255.95 o 
   5 -13   5     1283.16     1514.93    236.67 o 
  -9 -12   5      202.69      447.79    190.84 o 
  -8 -12   5      165.68      139.50    147.76 o 
  -7 -12   5        4.42       48.08    140.25 o 
  -6 -12   5        7.09       -3.42     95.51 o 
  -5 -12   5     1474.48     1561.35    152.40 o 
  -4 -12   5       27.39       34.98     91.02 o 
  -3 -12   5     1837.97     1574.09    148.01 o 
  -2 -12   5     1059.30      995.43    128.38 o 
  -1 -12   5       53.19       89.35     88.57 o 
   0 -12   5      553.23      625.42    107.35 o 
   1 -12   5     1096.54     1245.22    135.21 o 
   2 -12   5     1345.89     1518.68    222.39 o 
   3 -12   5      522.04      394.95    155.52 o 
   4 -12   5     1406.42      943.42    195.09 o 
   5 -12   5      137.17      236.67    162.79 o 
   6 -12   5     2336.52     1628.63    221.39 o 
   7 -12   5       39.00       70.12    145.76 o 
   8 -12   5       51.71       10.52    174.56 o 
 -10 -11   5        8.29      105.19    156.28 o 
  -9 -11   5        3.74       51.09    135.24 o 
  -8 -11   5      101.75      210.12    142.50 o 
  -7 -11   5     2047.87     2379.46    262.21 o 
  -6 -11   5      411.34      264.66    122.22 o 
  -5 -11   5        2.97      -84.22     84.22 o 
  -4 -11   5      633.29      597.87    112.60 o 
  -3 -11   5     2816.46     2745.97    189.33 o 
  -2 -11   5      868.75      731.60    108.98 o 
  -1 -11   5      650.26      763.37    109.39 o 
   0 -11   5        1.73      -68.21     68.21 o 
   1 -11   5        2.38      212.41     83.03 o 
   2 -11   5      282.37      313.80    140.50 o 
   3 -11   5      313.60      485.36    163.54 o 
   4 -11   5      127.33       28.05    116.71 o 
   5 -11   5     1497.19     1465.09    205.36 o 
   6 -11   5     3125.80     3046.63    271.23 o 
   7 -11   5       54.76      176.06    164.29 o 
   8 -11   5      607.52      737.30    221.39 o 
   9 -11   5        6.10     -138.75    167.05 o 
 -10 -10   5      200.30      237.67    153.27 o 
  -9 -10   5       10.21       42.07    132.73 o 
  -8 -10   5      260.32      236.42    143.00 o 
  -7 -10   5      255.93      289.26    139.50 o 
  -6 -10   5      167.56      274.97     95.46 o 
  -5 -10   5      325.19      318.93     96.00 o 
  -4 -10   5       23.31       81.35     84.84 o 
  -3 -10   5      220.66      207.99     89.09 o 
  -2 -10   5     4220.25     3635.15    374.41 o 
  -1 -10   5     6472.27     6080.09    217.87 o 
   1 -10   5     1206.00     1076.67    108.20 o 
   2 -10   5      145.57      103.17     63.63 o 
   3 -10   5      580.50      508.27    101.27 o 
   4 -10   5      218.01      283.75    148.76 o 
   5 -10   5      734.00      618.84    169.30 o 
   6 -10   5       47.31       96.42    140.00 o 
   7 -10   5     4315.49     4138.31    319.56 o 
   8 -10   5     3333.94     3274.54    318.56 o 
   9 -10   5       46.27       -3.51    172.81 o 
 -11  -9   5        8.53      140.00    149.01 o 
 -10  -9   5        9.49      191.84    143.25 o 
  -9  -9   5      354.67      248.44    144.76 o 
  -8  -9   5        0.21       10.02    115.95 o 
  -7  -9   5      532.85      430.01    143.75 o 
  -6  -9   5     3096.33     3056.15    189.47 o 
  -5  -9   5     1112.45     1107.12    128.66 o 
  -4  -9   5      163.08      169.25     88.69 o 
  -3  -9   5       99.24      102.13     74.08 o 
  -2  -9   5     1459.56     1326.16    116.94 o 
   0  -9   5     2574.78     2505.77    234.79 o 
   1  -9   5     1078.33     1014.89     77.77 o 
   2  -9   5     2466.45     2274.29    142.56 o 
   3  -9   5     8595.17     8060.61    240.04 o 
   4  -9   5     2910.29     3185.88    244.43 o 
   5  -9   5      315.06      478.35    169.80 o 
   6  -9   5        1.50      -36.06    134.49 o 
   7  -9   5     1042.00     1042.34    209.12 o 
   8  -9   5        0.93      -10.52    166.29 o 
   9  -9   5     1793.96     1871.56    275.49 o 
  10  -9   5      393.85      480.35    213.38 o 
 -11  -8   5      143.96      242.18    155.78 o 
 -10  -8   5       86.04      111.20    133.49 o 
  -9  -8   5      586.78      674.19    169.05 o 
  -8  -8   5        2.52      238.17    134.74 o 
  -7  -8   5      661.85      882.06    167.30 o 
  -6  -8   5      166.40       80.39    114.20 o 
  -5  -8   5      251.52      196.94     88.25 o 
  -4  -8   5     3740.87     3477.52    173.39 o 
  -3  -8   5     1699.86     1639.73    125.34 o 
  -2  -8   5       34.39       44.44     63.03 o 
  -1  -8   5       17.54       69.30     66.19 o 
   0  -8   5     1013.83     1180.05    150.89 o 
   1  -8   5      467.34      545.15     91.89 o 
   2  -8   5       81.19      -28.36     48.12 o 
   3  -8   5      219.28       74.88     60.78 o 
   4  -8   5     1917.82     1603.33    181.57 o 
   5  -8   5     7117.89     7055.22    337.60 o 
   6  -8   5     1101.21     1101.95    193.59 o 
   7  -8   5        5.35       16.28    151.27 o 
   8  -8   5      996.86     1029.57    220.89 o 
   9  -8   5     1411.48     1319.33    241.93 o 
  10  -8   5       46.15       20.29    194.84 o 
 -11  -7   5       42.21      207.12    144.51 o 
 -10  -7   5        1.32      145.76    135.49 o 
  -9  -7   5      145.42       55.10    118.71 o 
  -8  -7   5     2035.70     2328.11    238.42 o 
  -7  -7   5      100.55      104.69     97.17 o 
  -6  -7   5      614.52      600.06    133.49 o 
  -5  -7   5     1187.51     1184.01    119.37 o 
  -4  -7   5     2519.08     2302.42    195.85 o 
  -3  -7   5       36.13       96.29     71.69 o 
  -2  -7   5     4160.33     3893.17    154.86 o 
  -1  -7   5     1890.02     1841.19     48.15 o 
   0  -7   5     1621.11     1442.36     69.85 o 
   1  -7   5     9779.95     8793.65    264.84 o 
   2  -7   5      886.28      815.21     64.99 o 
   3  -7   5        0.32        0.06     57.63 o 
   4  -7   5     2123.34     2589.33    201.36 o 
   5  -7   5     3331.47     3409.28    259.46 o 
   6  -7   5      420.02      596.30    180.57 o 
   7  -7   5     2591.29     2284.79    256.95 o 
   8  -7   5      120.45       99.93    154.27 o 
   9  -7   5      173.01       -9.02    167.30 o 
  10  -7   5     1447.41     1430.28    272.73 o 
  11  -7   5      738.34      307.79    247.69 o 
 -12  -6   5      177.03       21.04    134.99 o 
 -11  -6   5      161.72       89.66    143.00 o 
 -10  -6   5        4.12       96.42    124.97 o 
  -9  -6   5      136.42      160.78    127.22 o 
  -8  -6   5       25.22       -9.27    114.45 o 
  -7  -6   5     2038.88     2089.44    210.37 o 
  -6  -6   5     2202.16     1811.45    189.08 o 
  -5  -6   5      212.16      158.80     77.17 o 
  -4  -6   5       54.18      -63.94     63.94 o 
  -3  -6   5    13948.15    13779.07    556.23 o 
  -2  -6   5     6775.63     6709.85    298.65 o 
  -1  -6   5      108.16      428.67    178.06 o 
   0  -6   5      156.97       96.73     41.51 o 
   1  -6   5       26.14       19.34     39.53 o 
   2  -6   5     3610.62     3758.47    115.33 o 
   3  -6   5     2427.31     2492.89    127.73 o 
   4  -6   5      564.47      525.18    130.23 o 
   5  -6   5      869.77      878.55    165.04 o 
   6  -6   5    10884.18    10685.39    431.26 o 
   7  -6   5     3086.46     3012.07    274.74 o 
   8  -6   5      803.14      873.29    205.36 o 
   9  -6   5      263.03      379.42    191.34 o 
  10  -6   5      158.80      110.45    203.11 o 
  11  -6   5      142.38      172.55    221.64 o 
 -12  -5   5       25.29       27.30    132.48 o 
 -11  -5   5        3.00      -62.86    113.20 o 
 -10  -5   5       55.00      -29.05    111.20 o 
  -9  -5   5       35.88       74.63    110.70 o 
  -8  -5   5        7.92      157.78    114.20 o 
  -7  -5   5     1173.47      875.05    148.01 o 
  -6  -5   5       82.26      -80.64     80.64 o 
  -5  -5   5     3518.83     3392.92    118.50 o 
  -4  -5   5      931.95      762.85     82.76 o 
  -3  -5   5      963.71     1131.39     95.56 o 
  -2  -5   5     5139.83     5310.48    162.99 o 
  -1  -5   5     3221.81     2948.49    121.09 o 
   0  -5   5      966.28      854.68     52.25 o 
   1  -5   5       19.00       23.25     31.26 o 
   2  -5   5      515.81      639.90     77.14 o 
   3  -5   5        0.35      -41.29     43.53 o 
   4  -5   5     3670.57     3787.44    222.39 o 
   5  -5   5        3.10       14.53    113.20 o 
   6  -5   5      586.14      600.31    161.03 o 
   7  -5   5     3790.57     4057.17    305.04 o 
   8  -5   5     3867.98     4502.21    337.60 o 
   9  -5   5      143.21      382.18    193.09 o 
  10  -5   5      150.19      292.02    211.12 o 
  11  -5   5      317.29      114.20    214.88 o 
  12  -5   5       12.57       15.53    233.66 o 
 -12  -4   5       50.57      211.12    139.25 o 
 -11  -4   5        3.98      -99.18    100.43 o 
 -10  -4   5        2.71      -24.79    101.68 o 
  -9  -4   5      227.18      171.05    118.96 o 
  -8  -4   5        9.64       -7.54     70.66 o 
  -7  -4   5      239.78      375.60    117.33 o 
  -6  -4   5     2221.66     1929.30    114.08 o 
  -5  -4   5     2816.77     2673.31    109.34 o 
  -3  -4   5     1331.99     1080.01     52.25 o 
  -2  -4   5      146.58      139.06     56.29 o 
  -1  -4   5        0.03       20.34     31.89 o 
   0  -4   5       69.78       53.22     32.10 o 
   1  -4   5     1682.79     1603.45     65.02 o 
   2  -4   5     1552.84     1708.02     68.29 o 
   3  -4   5     3514.45     3053.40    188.83 o 
   4  -4   5     9301.48     9454.21    329.58 o 
   5  -4   5      915.40      822.70    154.02 o 
   6  -4   5       33.76      -19.03    132.23 o 
   7  -4   5      957.69      900.09    197.60 o 
   8  -4   5      655.69     1132.50    229.66 o 
  10  -4   5      731.75      885.82    245.93 o 
  11  -4   5       96.85       29.55    211.62 o 
  12  -4   5      567.01      653.15    247.94 o 
 -12  -3   5      146.23      224.65    129.23 o 
 -11  -3   5       43.75      103.68    114.45 o 
 -10  -3   5        6.52       -3.76     80.77 o 
  -9  -3   5      284.74      108.90     75.31 o 
  -8  -3   5      891.65      810.48    100.76 o 
  -7  -3   5      773.74      668.40     87.31 o 
  -6  -3   5      315.99      208.77     61.97 o 
  -5  -3   5     1011.15     1076.24    162.79 o 
  -4  -3   5      747.29      609.06     63.78 o 
  -3  -3   5     7089.84     7297.95    185.56 o 
  -2  -3   5     2487.76     2625.57    234.41 o 
  -1  -3   5       66.15       55.87     31.72 o 
   0  -3   5     2813.89     2742.60    104.54 o 
   1  -3   5     5776.76     5676.91    100.77 o 
   2  -3   5     2184.05     2176.48     67.32 o 
   3  -3   5     1254.09     1293.54    132.23 o 
   4  -3   5     1035.53     1040.34    150.52 o 
   5  -3   5     5664.10     6166.40    298.28 o 
   6  -3   5     5581.51     5717.35    321.57 o 
   7  -3   5       27.48      344.61    167.30 o 
   8  -3   5       27.36      -31.31    168.55 o 
   9  -3   5     1301.90     1628.38    257.46 o 
  10  -3   5      556.19      509.40    184.33 o 
  11  -3   5      136.98       72.63    197.60 o 
  12  -3   5       26.59       47.33    209.87 o 
 -12  -2   5       26.20      141.25    130.73 o 
 -11  -2   5        2.58       23.71     90.39 o 
 -10  -2   5      122.59       75.57     75.84 o 
  -9  -2   5        0.65      -11.30     74.66 o 
  -8  -2   5     3395.22     3487.97    164.22 o 
  -7  -2   5       76.75      102.86     69.06 o 
  -6  -2   5     2864.90     2433.85    120.10 o 
  -5  -2   5      250.52      358.34     60.03 o 
  -4  -2   5    11053.35    10466.75    316.06 o 
  -3  -2   5      732.63      579.27     98.17 o 
  -2  -2   5    10747.80    10533.28    198.69 o 
  -1  -2   5      462.88      449.96     40.91 o 
   0  -2   5      390.41      468.87     84.54 o 
   1  -2   5      544.69      561.39     44.26 o 
   2  -2   5      651.87      659.80     61.98 o 
   3  -2   5     1519.94     1587.81    139.75 o 
   4  -2   5      808.73      719.27    122.72 o 
   5  -2   5     4858.82     5038.91    266.72 o 
   6  -2   5      169.62      121.72    142.25 o 
   7  -2   5     7195.60     6500.49    340.85 o 
   8  -2   5     1605.04     1729.06    244.68 o 
   9  -2   5        9.85     -137.24    172.81 o 
  10  -2   5      449.36      322.57    193.34 o 
  11  -2   5      331.21       30.30    174.81 o 
  12  -2   5      101.37       -4.51    203.61 o 
 -12  -1   5       86.61      101.41     99.87 o 
 -11  -1   5       49.70      -20.29    169.05 o 
 -10  -1   5      408.73      471.85     97.93 o 
  -9  -1   5      239.22      195.31     82.79 o 
  -8  -1   5     1591.74     1555.19    123.79 o 
  -7  -1   5      443.04      391.41     81.92 o 
  -6  -1   5     2119.34     2045.52    114.81 o 
  -5  -1   5     1060.89     1263.23    139.25 o 
  -4  -1   5     6335.69     6725.89    257.71 o 
  -3  -1   5     1811.28     1901.61    136.99 o 
  -2  -1   5      630.70      725.50     88.41 o 
  -1  -1   5     7034.02     7724.56    116.91 o 
   1  -1   5       97.04      109.99     45.23 o 
   2  -1   5     3820.57     4255.14     95.95 o 
   3  -1   5     2948.20     2927.67    168.80 o 
   4  -1   5     1907.48     1858.53    162.79 o 
   5  -1   5     3027.90     2561.62    493.00 o 
   6  -1   5     2839.25     2077.02    246.19 o 
   7  -1   5     5472.46     4981.55    299.28 o 
   8  -1   5      209.78      205.86    159.28 o 
   9  -1   5      268.89      358.13    188.33 o 
  10  -1   5      649.84      561.24    203.86 o 
  11  -1   5       22.80     -102.43    188.58 o 
  12  -1   5      178.73      246.44    223.65 o 
 -12   0   5       20.57     -134.99    134.99 o 
 -11   0   5      316.44      316.60     98.61 o 
 -10   0   5        6.40      -42.70     71.88 o 
  -9   0   5      148.27      123.23     81.28 o 
  -8   0   5      648.29      555.12     90.52 o 
  -7   0   5     1040.29     1038.17    101.38 o 
  -6   0   5      404.64      440.21     74.91 o 
  -5   0   5       10.15      -11.02     75.88 o 
  -3   0   5      593.52      545.21     84.65 o 
  -2   0   5    18321.74    16263.49    343.61 o 
  -1   0   5     8028.15     9047.10    167.32 o 
   0   0   5      312.10      327.51     46.22 o 
   1   0   5     8984.86     9383.81    396.50 o 
   2   0   5    13936.85    13328.00    209.75 o 
   3   0   5      642.35      524.63     45.90 o 
   4   0   5     2926.18     2275.56    208.99 o 
   5   0   5      128.95       68.89     37.87 o 
   6   0   5      906.33      876.27     69.21 o 
   7   0   5     1416.33     1517.93    205.36 o 
   8   0   5      750.01      621.35    186.83 o 
   9   0   5      862.60      806.17    208.12 o 
  10   0   5       13.33      -87.91    167.30 o 
  11   0   5      260.98       96.67    186.08 o 
  12   0   5      141.84      359.39    222.39 o 
  13   0   5       30.75       24.29    203.11 o 
 -12   1   5       90.63       74.38    159.28 o 
 -11   1   5        1.28      -44.10     83.21 o 
 -10   1   5      164.14       69.77     80.86 o 
  -9   1   5      273.77      281.15     87.46 o 
  -8   1   5      295.87      401.88     90.75 o 
  -7   1   5     2190.24     1984.75    130.69 o 
  -6   1   5     1264.29     1092.68    135.74 o 
  -5   1   5     1230.50     1120.23    130.48 o 
  -4   1   5      887.82      983.99    116.96 o 
  -3   1   5     3408.50     3378.47    171.55 o 
  -2   1   5     4635.62     5126.06    197.10 o 
  -1   1   5      442.98      349.81     54.62 o 
   0   1   5     7807.38     8318.69    116.26 o 
   1   1   5     5283.34     5747.50     93.52 o 
   2   1   5      803.05      874.85     62.45 o 
   3   1   5       49.32        0.87     37.94 o 
   4   1   5     4935.04     4709.57    222.89 o 
   5   1   5      950.55     1104.72     75.55 o 
   6   1   5      180.57      342.64     63.24 o 
   7   1   5      826.66      626.95    109.69 o 
   8   1   5     1657.87     1394.71    196.85 o 
   9   1   5       35.14       99.43    160.53 o 
  10   1   5      512.04      376.42    168.55 o 
  11   1   5        1.56      -98.67    150.27 o 
  12   1   5      131.36      -40.07    177.31 o 
  13   1   5       66.99      -93.42    203.86 o 
 -12   2   5        0.84       -4.01    152.52 o 
 -11   2   5       63.48      128.98    145.01 o 
 -10   2   5      753.76      604.29    112.29 o 
  -9   2   5       44.95      -30.90     77.28 o 
  -8   2   5     1153.76     1167.04    129.85 o 
  -7   2   5     5548.53     4604.36    219.76 o 
  -6   2   5      402.87      551.22    116.21 o 
  -5   2   5     2045.32     1763.37    158.03 o 
  -4   2   5      685.67      618.84    103.68 o 
  -3   2   5     1853.56     1506.66    126.97 o 
  -2   2   5     1165.30     1323.09    122.72 o 
  -1   2   5      436.40      423.64     59.44 o 
   0   2   5     1700.77     1831.63     74.10 o 
   1   2   5      522.39      559.54     41.92 o 
   2   2   5     9038.44     8690.17    239.30 o 
   3   2   5      152.08       60.45     47.83 o 
   4   2   5    14504.09    12426.10    659.79 o 
   6   2   5     4747.08     4240.65    146.02 o 
   7   2   5        1.45       15.28     55.91 o 
   8   2   5     3850.60     3953.10    170.54 o 
   9   2   5       20.47     -149.26    153.27 o 
  10   2   5      185.19      118.21    166.04 o 
  11   2   5        6.35      -36.56    181.07 o 
  12   2   5       68.19      -97.67    192.34 o 
  13   2   5       59.14     -175.31    181.57 o 
 -12   3   5        9.98       12.77    169.55 o 
 -11   3   5       68.56      -27.55    145.01 o 
 -10   3   5      204.78      138.97     86.43 o 
  -9   3   5     1116.60     1042.46    128.22 o 
  -8   3   5      274.30      248.11     86.86 o 
  -7   3   5      451.65      500.41     98.18 o 
  -6   3   5     5519.66     4590.61    245.68 o 
  -5   3   5     5641.25     5333.18    245.93 o 
  -4   3   5      405.19      425.00    101.18 o 
  -3   3   5     2058.10     2209.66    158.28 o 
  -2   3   5     2415.17     2479.13    146.51 o 
  -1   3   5     3261.97     3697.55    133.97 o 
   0   3   5     1167.21     1111.68     64.83 o 
   1   3   5       27.23       26.94     46.25 o 
   2   3   5       83.00       47.79     42.13 o 
   3   3   5     9422.69     8697.24    203.36 o 
   4   3   5     2140.79     2015.38    104.37 o 
   5   3   5     2912.82     2980.60    223.02 o 
   6   3   5       72.82      106.15     62.42 o 
   7   3   5     1532.71     1553.20    115.11 o 
   8   3   5     1191.44     1177.42    114.45 o 
   9   3   5      446.74      326.83    161.03 o 
  10   3   5        1.09      -46.33    153.02 o 
  11   3   5        7.30        3.51    163.29 o 
  12   3   5      207.68       -7.76    166.79 o 
  13   3   5        1.49      -75.63    184.33 o 
 -12   4   5      344.38      357.38    194.09 o 
 -11   4   5        8.66       30.30    159.53 o 
 -10   4   5      614.30      600.06    181.07 o 
  -9   4   5      125.78      331.44     98.09 o 
  -8   4   5      113.67      141.24     83.01 o 
  -7   4   5      373.26      322.09     96.46 o 
  -6   4   5     1282.67     1135.26    142.25 o 
  -5   4   5      971.07      920.63    135.24 o 
  -4   4   5     8324.04     7844.61    292.27 o 
  -3   4   5     1495.14     1475.61    138.24 o 
  -2   4   5       16.70      173.06     84.40 o 
  -1   4   5     4271.65     4355.77    295.40 o 
   0   4   5       75.06      120.68     51.88 o 
   1   4   5      341.23      302.53     81.64 o 
   2   4   5     1365.22     1476.56     87.30 o 
   3   4   5     2757.71     2479.62    180.94 o 
   5   4   5     2753.22     2279.30    115.38 o 
   6   4   5     1464.87     1328.05    106.27 o 
   7   4   5      527.19      422.71     81.08 o 
   8   4   5      107.90      123.12     76.70 o 
   9   4   5      639.38      600.43    109.95 o 
  10   4   5        0.78       10.27    157.03 o 
  11   4   5        7.43      -63.36    174.56 o 
  12   4   5      130.25      226.15    190.34 o 
 -11   5   5      155.55       62.61    164.79 o 
 -10   5   5        2.73      114.70    150.52 o 
  -9   5   5      144.13      294.42    100.36 o 
  -8   5   5     1071.82     1009.60    130.43 o 
  -7   5   5     3477.44     3119.76    242.43 o 
  -6   5   5       24.92      -33.31     98.92 o 
  -5   5   5        4.83      -47.58     77.89 o 
  -4   5   5     5942.16     5673.53    264.72 o 
  -3   5   5      180.22       64.36     84.65 o 
  -2   5   5       50.06       67.51     60.83 o 
  -1   5   5        1.00      -32.09     58.76 o 
   0   5   5      362.02      323.27     59.54 o 
   1   5   5      759.67      678.72     70.16 o 
   2   5   5     8693.61     8026.92    188.91 o 
   3   5   5        0.60       71.55     57.55 o 
   4   5   5      816.01      800.09     89.28 o 
   5   5   5     2886.96     2498.27    124.62 o 
   6   5   5       42.16       34.83     85.03 o 
   7   5   5     1362.66     1140.32    110.49 o 
   8   5   5       11.73      -33.52     81.38 o 
   9   5   5       39.96      -80.87    101.93 o 
  10   5   5      202.10      171.30    152.02 o 
  11   5   5       53.93      -80.89    147.01 o 
  12   5   5       12.23     -150.52    157.03 o 
 -11   6   5      344.38      338.35    191.09 o 
 -10   6   5        0.30      104.43    157.28 o 
  -9   6   5      600.41      739.56    194.09 o 
  -8   6   5      970.88      874.48    128.19 o 
  -7   6   5     1405.76     1574.78    193.09 o 
  -6   6   5     9222.42     8185.47    344.36 o 
  -5   6   5      799.77      741.31    138.49 o 
  -4   6   5       23.55      129.48     96.42 o 
  -3   6   5     2372.61     2308.83    187.83 o 
  -2   6   5     7029.90     7457.87    218.88 o 
  -1   6   5      256.35      229.16     97.67 o 
   0   6   5      708.01      749.07    113.45 o 
   1   6   5      103.12      235.94    117.33 o 
   2   6   5     4294.06     4417.27    152.01 o 
   3   6   5    15621.58    15331.88    273.58 o 
   4   6   5      325.30      308.33     99.68 o 
   5   6   5      233.72      168.70     67.13 o 
   6   6   5     4478.52     3814.01    166.57 o 
   7   6   5     2940.13     2797.50    162.24 o 
   8   6   5      227.13      257.37     93.41 o 
   9   6   5       81.42      -19.02     81.97 o 
  10   6   5        2.31       67.02     95.42 o 
  11   6   5       32.99     -148.76    162.79 o 
  12   6   5      163.93       32.56    164.29 o 
 -11   7   5      274.54      341.10    192.59 o 
 -10   7   5     1123.34      856.76    214.13 o 
  -9   7   5      157.29     -137.49    139.25 o 
  -8   7   5      168.61      134.99    156.78 o 
  -7   7   5     3011.57     2819.48    228.90 o 
  -6   7   5     1627.02     1382.19    171.05 o 
  -5   7   5      747.91      690.72    145.01 o 
  -4   7   5     1078.67     1058.87    149.26 o 
  -3   7   5        3.72      -64.34     64.34 o 
  -2   7   5        9.02        2.91     68.08 o 
  -1   7   5    10215.58     9428.16    343.61 o 
   0   7   5     2918.40     2714.05    195.09 o 
   1   7   5     2234.34     2016.79     85.48 o 
   2   7   5     4577.84     4040.56    304.63 o 
   3   7   5     1330.29     1862.95    345.24 o 
   4   7   5     2717.38     2503.90    133.89 o 
   5   7   5      592.24      475.01     85.10 o 
   6   7   5     1520.73     1595.41    121.47 o 
   7   7   5      191.22      272.04     91.96 o 
   8   7   5     1557.45     1804.22    142.82 o 
   9   7   5      633.01      738.88    166.29 o 
  10   7   5        6.69      -89.99     89.99 o 
  11   7   5      154.44      560.24    199.60 o 
 -10   8   5        1.16      138.75    183.57 o 
  -9   8   5      584.87      488.36    194.59 o 
  -8   8   5      286.61      127.48    152.77 o 
  -7   8   5      256.76      169.55    117.71 o 
  -6   8   5     1439.27     1346.88    182.82 o 
  -5   8   5     8407.14     7724.40    346.36 o 
  -4   8   5     1283.39     1389.46    182.57 o 
  -3   8   5       88.29       87.62     81.83 o 
  -2   8   5      557.70      650.12    101.14 o 
  -1   8   5       60.72       11.77     75.63 o 
   0   8   5      227.95      253.20    105.69 o 
   1   8   5      332.37      240.31     49.91 o 
   2   8   5       54.43       15.10     44.39 o 
   3   8   5     2657.63     2758.87    139.18 o 
   4   8   5     5676.14     4852.40    180.44 o 
   5   8   5      624.23      510.79    115.70 o 
   6   8   5      330.51      297.35     87.05 o 
   7   8   5      174.89      118.13     82.56 o 
   8   8   5      111.22      149.94     87.42 o 
   9   8   5      578.56      668.43    157.78 o 
  10   8   5       45.40      -13.88     90.76 o 
  11   8   5       70.31      -41.82    134.49 o 
 -10   9   5      278.82      204.86    187.83 o 
  -9   9   5     2059.80     1691.74    257.96 o 
  -8   9   5      233.22      214.13    171.05 o 
  -7   9   5      538.92      528.43    138.24 o 
  -6   9   5      114.65       52.34    125.22 o 
  -5   9   5      660.03      563.75    147.76 o 
  -4   9   5     1477.07     1448.22    146.69 o 
  -3   9   5     6626.37     7318.60    258.44 o 
  -2   9   5     2549.89     2674.73    231.16 o 
  -1   9   5     3577.67     3384.48    240.42 o 
   0   9   5     4552.53     4179.39    263.72 o 
   2   9   5      100.60       99.95     65.53 o 
   3   9   5      693.43      591.40    136.37 o 
   4   9   5      766.94      694.14     94.63 o 
   5   9   5     1453.11     1401.82    124.08 o 
   6   9   5     2226.83     2071.82    175.69 o 
   7   9   5      500.95      332.77     95.71 o 
   8   9   5        9.28       -6.41     85.15 o 
   9   9   5     1141.17     1361.91    209.37 o 
  10   9   5       74.22      141.50    160.78 o 
  11   9   5        0.39       19.03    162.79 o 
  -9  10   5        5.68       12.02    150.27 o 
  -8  10   5     2286.35     2211.41    266.72 o 
  -6  10   5      651.99      630.61    153.02 o 
  -5  10   5      202.53      228.90    124.97 o 
  -4  10   5      125.21      190.44     95.55 o 
  -3  10   5     1710.15     1635.33    156.27 o 
  -2  10   5       18.37      158.53    134.24 o 
  -1  10   5     1132.96     1265.24    174.56 o 
   0  10   5      548.39      866.28    161.29 o 
   1  10   5     4665.00     4819.27    290.51 o 
   2  10   5     5403.15     4820.79    186.03 o 
   3  10   5      138.66      144.28     71.29 o 
   4  10   5       27.65       39.58     77.01 o 
   5  10   5      751.75      883.26    105.26 o 
   6  10   5      661.72      543.42    102.71 o 
   7  10   5      254.13      353.13     90.15 o 
   8  10   5      473.16      363.39    152.27 o 
   9  10   5       12.73      -50.59    131.48 o 
  10  10   5      205.53      137.99    154.52 o 
  11  10   5      169.64      210.62    169.55 o 
  -9  11   5        1.01      151.77    171.55 o 
  -8  11   5      792.86      555.48    188.58 o 
  -7  11   5      148.03      176.31    163.54 o 
  -6  11   5     1977.78     2480.38    256.70 o 
  -5  11   5      988.16      847.50    180.07 o 
  -4  11   5      350.96      245.23    111.02 o 
  -3  11   5      173.33      340.47    110.60 o 
  -2  11   5     1783.88     1925.40    222.14 o 
  -1  11   5       48.58      223.90    130.73 o 
   0  11   5       12.88      209.87    131.73 o 
   1  11   5     1973.15     1437.04    189.59 o 
   2  11   5      237.87      124.22    141.75 o 
   3  11   5     3966.62     3309.82    186.45 o 
   4  11   5      197.89      254.56     85.15 o 
   5  11   5       11.74       17.03     76.35 o 
   6  11   5      573.48      413.48    157.28 o 
   7  11   5     2940.72     3077.94    292.27 o 
   8  11   5      529.71      737.30    188.58 o 
   9  11   5        2.01      -38.32    139.75 o 
  10  11   5      114.48       16.03    146.26 o 
  -8  12   5        3.59       29.30    140.25 o 
  -7  12   5      537.48      450.05    166.54 o 
  -5  12   5      163.52      254.95    167.80 o 
  -4  12   5      560.63      374.62    114.08 o 
  -3  12   5       88.31      134.19    100.44 o 
  -2  12   5     1139.65     1468.35    222.14 o 
  -1  12   5      591.27      795.91    174.81 o 
   0  12   5      744.56      652.40    162.54 o 
   1  12   5      112.13       84.90    124.22 o 
   2  12   5     2183.44     2192.63    239.42 o 
   3  12   5     3550.86     3555.53    304.04 o 
   4  12   5       66.72       45.83    138.75 o 
   5  12   5     1533.24     1395.47    212.63 o 
   6  12   5        6.95       87.65    152.02 o 
   7  12   5      208.35      182.57    149.51 o 
   8  12   5      264.01      131.48    160.53 o 
   9  12   5      203.53      202.86    176.31 o 
  10  12   5       74.48       54.35    153.77 o 
  -7  13   5       16.48      185.08    149.76 o 
  -5  13   5     1301.86     1034.33    205.11 o 
  -4  13   5     1816.31     2189.20    189.51 o 
  -3  13   5        4.48      158.97    103.53 o 
  -2  13   5      209.45      285.00    152.52 o 
  -1  13   5      608.37      595.55    179.82 o 
   0  13   5       12.01        9.52    132.48 o 
   1  13   5      111.43       13.02    134.49 o 
   2  13   5       81.18      158.03    144.51 o 
   3  13   5        2.92       36.31    145.01 o 
   4  13   5     1403.40     1490.38    219.39 o 
   5  13   5      596.38      927.39    205.36 o 
   6  13   5      105.72      227.65    155.52 o 
   7  13   5        4.84      -90.91    142.00 o 
   8  13   5      117.15      157.78    158.28 o 
   9  13   5       24.50     -150.77    150.77 o 
  -4  14   5      166.37      137.26    122.40 o 
  -3  14   5      962.54      925.03    149.01 o 
  -2  14   5      305.07      470.58    187.08 o 
  -1  14   5      324.63      579.02    180.82 o 
   0  14   5     2739.90     2340.14    265.97 o 
   1  14   5      344.03      179.57    154.52 o 
   2  14   5        2.47       20.04    137.49 o 
   3  14   5        6.78       88.66    146.01 o 
   4  14   5      467.43      468.58    190.84 o 
   5  14   5       90.99       45.33    146.76 o 
   6  14   5      902.02      932.90    217.38 o 
   7  14   5      381.58      204.11    173.81 o 
   8  14   5       56.33      172.05    168.55 o 
  -4  15   5       15.02      175.51    126.00 o 
  -3  15   5      437.49      357.57    127.25 o 
  -2  15   5       12.15      -67.62    155.52 o 
  -1  15   5       36.61       46.33    156.53 o 
   0  15   5        5.39      -98.17    142.50 o 
   1  15   5      541.53      674.69    197.10 o 
   2  15   5     1754.27     1774.89    248.69 o 
   3  15   5      128.74      144.51    163.54 o 
   4  15   5      203.34      220.39    174.06 o 
   5  15   5      151.80      144.51    160.53 o 
   6  15   5      971.28      998.26    221.14 o 
   7  15   5        1.34       86.15    167.55 o 
  -3  16   5        2.12       36.50    111.86 o 
  -2  16   5      258.37      292.52    196.60 o 
  -1  16   5       11.39       49.09    162.79 o 
   0  16   5        2.20      -21.54    162.29 o 
   1  16   5      205.43       70.37    162.54 o 
   2  16   5      481.63      508.15    197.85 o 
   3  16   5      738.57      661.92    207.62 o 
   4  16   5      700.76      622.60    202.86 o 
   5  16   5       25.55      151.27    180.07 o 
   6  16   5        1.48      -73.63    156.78 o 
  -1  17   5       23.14      233.91    197.60 o 
   0  17   5      156.93      198.85    193.59 o 
   1  17   5       25.64      -42.32    162.29 o 
   2  17   5       34.72     -101.43    172.05 o 
   3  17   5      801.82     1056.87    235.67 o 
  -4 -16   6      207.77      119.69    104.30 o 
  -3 -16   6      407.03      325.53    123.16 o 
  -2 -16   6      317.32      260.85    117.46 o 
  -1 -16   6       25.76       -2.50    153.27 o 
   0 -16   6       28.79      -66.12    172.55 o 
   1 -16   6      128.94       32.06    168.55 o 
   2 -16   6        1.01      -60.61    172.55 o 
  -6 -15   6      155.38      285.25    187.83 o 
  -5 -15   6      137.69      266.99    120.27 o 
  -4 -15   6       42.33      -25.63    101.05 o 
  -3 -15   6      741.93      714.39    127.06 o 
  -2 -15   6       10.03       -8.78     95.10 o 
  -1 -15   6      194.58      135.42    127.10 o 
   0 -15   6       38.29      168.05    169.30 o 
   1 -15   6        6.75        7.51    156.78 o 
   2 -15   6      399.81      302.79    168.80 o 
   3 -15   6      212.52      236.42    174.81 o 
   4 -15   6       53.58       18.03    172.05 o 
  -7 -14   6      153.86      287.29    170.80 o 
  -6 -14   6       22.19       45.52    114.06 o 
  -5 -14   6      784.90      795.45    138.75 o 
  -4 -14   6       17.89      -11.61     97.64 o 
  -3 -14   6      160.74       69.15     96.28 o 
  -2 -14   6      477.75      592.52    117.53 o 
  -1 -14   6     1284.71     1044.73    192.97 o 
   0 -14   6      739.05      289.26    172.30 o 
   1 -14   6        9.37        9.02    137.74 o 
   2 -14   6      203.58      231.41    172.81 o 
   3 -14   6        2.19      242.18    181.32 o 
   4 -14   6      169.97      238.17    162.79 o 
   5 -14   6      132.38       45.83    171.30 o 
   6 -14   6       25.99      107.19    167.55 o 
  -8 -13   6       38.77       72.38    155.02 o 
  -7 -13   6       18.97      143.75    146.51 o 
  -6 -13   6      510.94      574.99    128.97 o 
  -5 -13   6      634.86      729.03    130.26 o 
  -4 -13   6      351.01      481.32    116.27 o 
  -3 -13   6      170.56      282.25    168.05 o 
  -2 -13   6       69.48       84.39     94.74 o 
  -1 -13   6       84.60       76.86     88.22 o 
   0 -13   6      884.95     1057.28    128.44 o 
   1 -13   6     1522.27     1376.93    208.87 o 
   2 -13   6       15.22      127.73    155.78 o 
   3 -13   6      634.05      322.82    171.05 o 
   4 -13   6      202.39      517.66    181.57 o 
   5 -13   6      327.02      304.04    174.81 o 
  -9 -12   6        0.43      -24.04    151.52 o 
  -8 -12   6       40.29       -3.51    142.50 o 
  -7 -12   6      415.64      525.68    179.57 o 
  -6 -12   6        0.83      -88.74    118.46 o 
  -5 -12   6      124.14      159.22    109.21 o 
  -4 -12   6     2157.93     2295.30    169.77 o 
  -3 -12   6      681.59      733.21    119.47 o 
  -2 -12   6        2.03       -2.83     84.43 o 
  -1 -12   6      403.66      255.70     98.44 o 
   0 -12   6      249.88      231.18     95.22 o 
   1 -12   6       28.31      -21.29    131.48 o 
   2 -12   6      534.11      271.73    150.77 o 
   3 -12   6       70.24      120.96    135.99 o 
   4 -12   6       50.53       89.91    149.26 o 
   5 -12   6     2845.26     2802.20    289.51 o 
   7 -12   6        5.45     -109.19    139.25 o 
   8 -12   6       72.99      -32.06    157.78 o 
 -10 -11   6       28.94       78.39    135.99 o 
  -9 -11   6       58.01       94.92    129.23 o 
  -8 -11   6      406.28      201.36    136.99 o 
  -7 -11   6      591.55      474.59    152.77 o 
  -6 -11   6      158.20       54.09     90.85 o 
  -5 -11   6       90.74      -15.94     89.07 o 
  -4 -11   6      319.83      358.65    103.05 o 
  -3 -11   6      187.14      218.82     95.01 o 
  -2 -11   6     1552.20     1343.54    134.00 o 
  -1 -11   6      650.35      659.11    210.62 o 
   1 -11   6      653.34      531.50     99.81 o 
   2 -11   6      942.61      995.26    199.10 o 
   3 -11   6       61.80      238.42    147.26 o 
   4 -11   6       20.49       82.40    141.75 o 
   5 -11   6      335.19      319.82    154.02 o 
   6 -11   6     1049.30     1199.62    212.12 o 
   7 -11   6     1494.97     1555.75    229.91 o 
   8 -11   6      382.95      297.53    182.32 o 
 -10 -10   6       14.06      -43.58    127.22 o 
  -9 -10   6        3.17      -59.35    117.71 o 
  -8 -10   6        0.50      -72.63    116.21 o 
  -7 -10   6      540.90      525.18    157.28 o 
  -6 -10   6     1117.90     1221.19    138.13 o 
  -5 -10   6      270.49      174.98     94.81 o 
  -4 -10   6      402.13      291.22     97.30 o 
  -3 -10   6      880.02      772.01    110.92 o 
  -2 -10   6     1783.21     1619.07    134.52 o 
  -1 -10   6      629.59      595.72     98.42 o 
   0 -10   6     3006.74     2765.67    226.02 o 
   1 -10   6       10.93       31.09     85.53 o 
   2 -10   6     1243.71     1206.63    191.34 o 
   3 -10   6     1930.67     1671.14    137.49 o 
   4 -10   6      147.26      116.74     89.99 o 
   5 -10   6       43.31      -39.57    122.47 o 
   6 -10   6     1589.66     1262.48    201.61 o 
   7 -10   6      680.99      285.00    168.80 o 
   8 -10   6      122.00      119.46    166.79 o 
   9 -10   6      373.40      141.75    184.33 o 
 -11  -9   6        0.27       24.79    139.75 o 
 -10  -9   6      189.48      212.63    143.50 o 
  -9  -9   6        3.41       39.82    126.97 o 
  -8  -9   6       42.09        3.01    109.44 o 
  -7  -9   6      274.63      304.04    133.99 o 
  -6  -9   6       50.25        4.28     86.83 o 
  -5  -9   6     1662.12     1788.38    152.18 o 
  -4  -9   6     1073.09     1117.92    123.39 o 
  -3  -9   6       15.72      -16.86     73.41 o 
  -2  -9   6       19.97       -6.45     63.90 o 
  -1  -9   6     5198.68     4672.68    245.81 o 
   0  -9   6     2672.34     3160.13    156.54 o 
   1  -9   6        0.55       -9.01     64.24 o 
   2  -9   6      914.12      645.87     80.88 o 
   3  -9   6        3.89       21.62     87.12 o 
   4  -9   6      664.83      554.98    142.50 o 
   5  -9   6       83.38       24.29    133.99 o 
   6  -9   6      272.44      397.95    158.78 o 
   7  -9   6      201.47      160.53    160.03 o 
   8  -9   6     2576.43     2506.68    287.76 o 
   9  -9   6      623.65      680.70    223.39 o 
  10  -9   6       22.73     -107.44    203.86 o 
 -11  -8   6        4.50      140.75    144.00 o 
 -10  -8   6        1.61        4.51    121.97 o 
  -9  -8   6      295.88      400.71    151.27 o 
  -8  -8   6      454.80      257.46    136.24 o 
  -7  -8   6       37.32       40.07    113.20 o 
  -6  -8   6       59.03      193.09    121.21 o 
  -5  -8   6     3443.65     3688.15    192.26 o 
  -4  -8   6      120.29       20.42     80.00 o 
  -3  -8   6     2109.58     1980.70    135.58 o 
  -2  -8   6      536.80      497.48     85.46 o 
  -1  -8   6      206.15      253.63     73.30 o 
   0  -8   6     1953.94     1645.95    157.54 o 
   1  -8   6     2239.66     1991.69     91.69 o 
   2  -8   6      594.60      660.16     68.89 o 
   3  -8   6      895.19      920.94    109.18 o 
   4  -8   6     1739.01     1668.45    181.82 o 
   5  -8   6       35.07       13.02    146.51 o 
   6  -8   6      798.35      852.76    179.82 o 
   7  -8   6        3.96      148.51    152.02 o 
   8  -8   6      115.69       52.59    171.80 o 
   9  -8   6     1182.22      976.73    244.18 o 
  10  -8   6      688.07      368.15    234.66 o 
 -11  -7   6        6.09      168.55    140.75 o 
 -10  -7   6       42.85      123.47    132.48 o 
  -9  -7   6        9.42       -1.50    117.96 o 
  -8  -7   6       25.50       11.77    117.71 o 
  -7  -7   6     2322.27     2508.93    237.92 o 
  -6  -7   6      126.93      159.53     99.93 o 
  -5  -7   6      899.43      710.05    109.75 o 
  -4  -7   6     2296.05     2144.29    142.27 o 
  -3  -7   6     2136.89     2278.57    136.42 o 
  -2  -7   6      475.60      552.98     90.16 o 
  -1  -7   6     1788.40     1726.94    124.28 o 
   0  -7   6      704.26      676.97     56.04 o 
   1  -7   6       54.46      -43.76     43.76 o 
   2  -7   6     1230.77     1286.57     76.71 o 
   3  -7   6       32.62      -59.61     59.61 o 
   4  -7   6       52.82      -57.85    113.70 o 
   5  -7   6     4218.72     5028.64    301.03 o 
   6  -7   6     2835.58     3040.62    264.47 o 
   7  -7   6       77.54       80.14    162.29 o 
   8  -7   6       60.58      -33.06    163.54 o 
   9  -7   6      470.31      400.96    218.89 o 
  10  -7   6       80.02       98.17    212.38 o 
  11  -7   6       93.98      144.00    214.88 o 
 -12  -6   6        1.40      -36.31    140.50 o 
 -11  -6   6      134.18      284.25    155.02 o 
 -10  -6   6        4.80       -2.75    121.72 o 
  -9  -6   6      197.74      226.65    123.47 o 
  -8  -6   6      110.89      134.99    115.70 o 
  -7  -6   6     1138.69     1064.63    167.80 o 
  -6  -6   6      308.13      223.90    107.94 o 
  -5  -6   6      275.41      273.30     83.99 o 
  -4  -6   6      321.77      264.61     77.70 o 
  -3  -6   6      339.39      475.06     81.52 o 
  -2  -6   6      481.09      559.43     81.41 o 
  -1  -6   6     4258.79     4195.53    172.16 o 
   0  -6   6     1198.99     1115.36     90.46 o 
   1  -6   6     2039.81     2169.17     80.87 o 
   2  -6   6     2380.00     2125.07     84.17 o 
   3  -6   6      110.05      109.94     54.11 o 
   4  -6   6       55.81       26.05    114.20 o 
   5  -6   6     1381.62     1462.84    193.34 o 
   6  -6   6       46.58      -12.27    153.27 o 
   7  -6   6      686.43      607.57    198.10 o 
   8  -6   6     1492.57     1656.68    261.46 o 
   9  -6   6        0.01       22.29    177.56 o 
  10  -6   6      271.07      149.01    189.59 o 
  11  -6   6      216.23       95.42    221.64 o 
 -12  -5   6        0.38       48.34    140.50 o 
 -11  -5   6      106.61      206.11    129.48 o 
 -10  -5   6       11.87      -26.05    117.46 o 
  -9  -5   6       47.38       32.56    101.68 o 
  -8  -5   6       31.83       48.34    105.94 o 
  -7  -5   6        7.73       20.54     99.43 o 
  -6  -5   6     5429.52     5065.20    285.50 o 
  -5  -5   6      251.62      209.95     58.42 o 
  -4  -5   6     1072.73      998.18     55.76 o 
  -3  -5   6      295.00      281.79     55.06 o 
  -2  -5   6     4013.80     4175.48    153.97 o 
  -1  -5   6       26.96      111.11     83.15 o 
   0  -5   6     4637.04     4624.09    104.68 o 
   1  -5   6        1.34      -25.59     36.54 o 
   2  -5   6      647.27      640.99     53.94 o 
   3  -5   6     8877.94     9991.92    652.03 o 
   4  -5   6      395.87      185.58    116.96 o 
   5  -5   6      338.26      389.44    145.26 o 
   6  -5   6     1430.18     1784.65    226.65 o 
   7  -5   6     2049.84     2130.01    261.21 o 
   8  -5   6      489.42      674.44    211.12 o 
   9  -5   6     1652.57     1880.07    272.48 o 
  10  -5   6       15.35     -151.52    172.55 o 
  11  -5   6       67.30      -15.03    187.08 o 
 -12  -4   6        0.01       63.61    123.97 o 
 -11  -4   6        4.18       -6.01    108.19 o 
 -10  -4   6       31.99      152.52    124.97 o 
  -9  -4   6       27.05      -36.56    102.68 o 
  -8  -4   6      793.51      948.43    160.78 o 
  -7  -4   6        0.97      -59.46     59.46 o 
  -6  -4   6     2161.10     2036.41    108.77 o 
  -5  -4   6      558.65      429.72     61.05 o 
  -4  -4   6     4765.48     4131.15    103.91 o 
  -3  -4   6      413.20      668.77     83.04 o 
  -2  -4   6      293.38      226.66     59.54 o 
  -1  -4   6     2717.21     2338.99    103.21 o 
   0  -4   6      876.37      830.18     55.03 o 
   1  -4   6      388.30      365.04     43.63 o 
   2  -4   6      181.69      149.14     36.34 o 
   3  -4   6     1125.12     1033.83    143.00 o 
   4  -4   6     5786.95     5356.97    258.96 o 
   5  -4   6     2855.60     2774.15    220.39 o 
   6  -4   6       75.01      -33.31    133.49 o 
   7  -4   6      189.25      -33.06    155.02 o 
   8  -4   6     1741.10     1582.05    251.95 o 
   9  -4   6     2481.43     2212.66    289.76 o 
  10  -4   6       15.08       86.90    191.34 o 
  11  -4   6       62.94      -25.55    180.57 o 
  12  -4   6       48.81      307.54    237.42 o 
 -12  -3   6       64.24      140.75    128.98 o 
 -11  -3   6        3.04      132.48    132.23 o 
 -10  -3   6       11.33      123.72    109.94 o 
  -9  -3   6       20.41      -66.72     66.72 o 
  -8  -3   6     2235.83     1776.13    126.69 o 
  -7  -3   6       55.40       53.59     62.60 o 
  -6  -3   6      996.76      801.61     84.67 o 
  -5  -3   6     2596.56     2583.17    113.07 o 
  -4  -3   6      187.08      177.31     91.66 o 
  -3  -3   6      995.67      914.03     84.46 o 
  -2  -3   6     2147.18     2254.03    106.94 o 
  -1  -3   6     1572.50     1606.70     70.34 o 
   0  -3   6      373.30      332.48     44.51 o 
   1  -3   6     6797.59     7419.05    145.76 o 
   2  -3   6      179.27      270.07     36.32 o 
   3  -3   6       26.42        7.51     90.66 o 
   4  -3   6     5054.63     4918.19    246.44 o 
   5  -3   6       41.09      -62.11    113.95 o 
   6  -3   6      958.42     1122.73    179.57 o 
   7  -3   6      661.23      559.24    175.06 o 
   8  -3   6       23.92       44.83    169.05 o 
   9  -3   6      389.46      596.80    209.87 o 
  10  -3   6      468.82      590.79    209.12 o 
  11  -3   6        9.15      -38.32    199.10 o 
  12  -3   6       34.73      -54.35    221.14 o 
 -12  -2   6        3.97       69.37    122.97 o 
 -11  -2   6      103.45      128.98    122.97 o 
 -10  -2   6       84.76      181.90     83.08 o 
  -9  -2   6      164.50      112.99     76.23 o 
  -8  -2   6        5.97      -54.68     68.79 o 
  -7  -2   6      661.68      807.61     90.39 o 
  -6  -2   6     1197.37     1000.33     91.13 o 
  -5  -2   6     1608.46     1542.48    152.77 o 
  -4  -2   6      896.59     1046.10    132.48 o 
  -3  -2   6     3064.15     2902.26    158.53 o 
  -2  -2   6     3618.41     3152.18    122.37 o 
  -1  -2   6     1862.13     1630.26     65.13 o 
   0  -2   6     1014.09      954.48     56.50 o 
   2  -2   6     6505.90     7045.23    388.60 o 
   3  -2   6      105.17      222.14     99.43 o 
   4  -2   6     4747.69     3916.17    213.63 o 
   5  -2   6     1026.62      914.87    153.77 o 
   6  -2   6     3678.69     3687.52    261.21 o 
   8  -2   6      696.22     1091.93    215.88 o 
   9  -2   6      229.24      229.66    181.82 o 
  10  -2   6       68.11       49.34    179.57 o 
  11  -2   6       52.28      134.24    213.13 o 
  12  -2   6        6.89      -29.30    207.87 o 
 -12  -1   6       32.15       13.52    119.21 o 
 -11  -1   6        6.60       38.42     84.07 o 
 -10  -1   6      135.90       87.20     83.20 o 
  -9  -1   6      161.46       57.26     75.56 o 
  -8  -1   6       45.30       15.15     67.65 o 
  -7  -1   6     1020.71     1023.10    100.59 o 
  -6  -1   6      303.92      230.78     68.07 o 
  -5  -1   6     3872.62     3677.50    214.13 o 
  -4  -1   6     3648.32     3790.95    211.62 o 
  -3  -1   6      167.35      108.19     82.65 o 
  -2  -1   6      236.44      221.34     62.36 o 
  -1  -1   6    11049.62    11851.04    276.58 o 
   0  -1   6     4852.72     5057.52    123.69 o 
   1  -1   6    10310.63    10560.99    143.37 o 
   2  -1   6    12790.91    13462.72    337.46 o 
   3  -1   6      520.51      449.77     62.36 o 
   4  -1   6       41.98      -17.09     25.41 o 
   6  -1   6      575.16      699.49    159.03 o 
   7  -1   6      576.56     1048.85    195.85 o 
   8  -1   6     2940.80     2909.89    283.50 o 
   9  -1   6       23.31      -18.78    178.06 o 
  10  -1   6      264.75      107.69    193.09 o 
  11  -1   6       67.97      -94.42    188.58 o 
  12  -1   6        1.19     -169.80    188.08 o 
 -12   0   6       85.60      161.05    130.86 o 
 -11   0   6        1.16       27.46     85.48 o 
 -10   0   6      110.37       89.92     85.37 o 
  -9   0   6     1556.83     1399.89    128.57 o 
  -8   0   6      252.79      213.28     84.25 o 
  -7   0   6      114.41       34.95     67.28 o 
  -6   0   6     1918.60     1686.23    170.05 o 
  -4   0   6       54.04      216.63     95.92 o 
  -3   0   6     1287.68     1106.96    119.96 o 
  -2   0   6       37.94       15.28     71.38 o 
  -1   0   6      322.92      186.00     50.22 o 
   0   0   6    63155.90    68215.62    402.26 o 
   1   0   6      158.31       77.96     39.72 o 
   2   0   6     1036.17     1037.03     58.13 o 
   3   0   6     2426.86     2290.17     67.93 o 
   5   0   6      287.57      259.41     52.37 o 
   6   0   6     1611.41     1241.29    180.69 o 
   7   0   6      375.56      363.89    147.26 o 
   8   0   6       51.75      -32.06    143.50 o 
   9   0   6     1648.96     1303.80    221.89 o 
  10   0   6       26.81     -114.20    155.27 o 
  11   0   6        0.44      -15.03    171.30 o 
  12   0   6      110.19       59.10    193.84 o 
 -12   1   6       14.58       31.56    147.26 o 
 -11   1   6       74.80       39.24     90.66 o 
 -10   1   6       91.89       52.32     79.73 o 
  -9   1   6       58.45      109.91     80.28 o 
  -8   1   6     1406.29     1033.11    112.79 o 
  -7   1   6     1029.54      934.88    105.39 o 
  -6   1   6      942.57      823.21    129.48 o 
  -5   1   6     1044.94      769.36    121.46 o 
  -4   1   6     2140.70     1872.06    157.53 o 
  -3   1   6        4.28       80.89     76.64 o 
  -2   1   6    13322.39    14805.92    348.12 o 
  -1   1   6     7085.49     8283.17    196.22 o 
   0   1   6     2840.54     3275.67     85.72 o 
   1   1   6    13820.46    15416.19    150.48 o 
   2   1   6      649.45      659.05     41.79 o 
   3   1   6        0.69       90.07     42.95 o 
   4   1   6     6022.04     5451.20    141.20 o 
   5   1   6     1527.32     1505.29    199.98 o 
   6   1   6     1098.24     1209.10     90.45 o 
   7   1   6     1294.09     1172.02    173.43 o 
   8   1   6      130.21      115.20    165.29 o 
   9   1   6      829.93      603.07    195.85 o 
  10   1   6       21.08      107.69    174.31 o 
  11   1   6        1.81     -134.49    180.07 o 
  12   1   6       52.24     -158.78    194.84 o 
 -12   2   6        5.75      -44.08    155.02 o 
 -11   2   6       38.98       25.33     89.35 o 
 -10   2   6      197.86      276.79     94.92 o 
  -9   2   6        0.04       -7.66     75.82 o 
  -8   2   6     1364.29     1264.35    125.35 o 
  -7   2   6       43.83      138.24     99.43 o 
  -6   2   6     2332.64     1821.22    171.80 o 
  -5   2   6        4.81      -32.06     89.66 o 
  -4   2   6     3260.36     2711.54    178.57 o 
  -3   2   6     2509.13     2596.59    167.55 o 
  -2   2   6    12402.21    12487.07    343.11 o 
  -1   2   6     2199.59     2055.18    116.83 o 
   0   2   6      481.66      452.78     50.97 o 
   1   2   6      846.90      743.70     44.80 o 
   2   2   6     1725.34     2067.56    117.85 o 
   3   2   6     1518.20     1296.11     81.71 o 
   4   2   6     1312.44     2090.95    439.65 o 
   5   2   6     2014.91     1745.93     98.82 o 
   6   2   6     1166.36      934.02    176.81 o 
   7   2   6     1777.81     1647.94    145.13 o 
   8   2   6        4.88      -41.32    142.00 o 
   9   2   6       45.45      154.02    155.52 o 
  10   2   6      376.97      263.22    176.81 o 
  11   2   6       79.49      155.52    179.32 o 
  12   2   6        0.81      126.22    189.33 o 
 -12   3   6        0.17     -146.01    146.01 o 
 -11   3   6       13.19      -30.55    149.76 o 
 -10   3   6      133.94      240.61     95.02 o 
  -9   3   6      706.89      744.87    113.66 o 
  -8   3   6       40.55       82.86     82.24 o 
  -7   3   6      701.50      611.08    132.73 o 
  -6   3   6     2334.67     1821.72    179.57 o 
  -5   3   6      579.08      655.66    120.96 o 
  -4   3   6     4941.39     4896.90    238.42 o 
  -3   3   6      198.17      176.31     87.15 o 
  -2   3   6     1215.05     1107.21    120.21 o 
  -1   3   6     6888.72     6967.15    174.26 o 
   0   3   6     1717.10     1548.81     74.64 o 
   1   3   6     1083.17     1174.36     81.35 o 
   2   3   6     5680.18     5969.39    156.30 o 
   3   3   6     2653.24     2795.99    243.31 o 
   4   3   6      384.80      360.40     61.97 o 
   5   3   6     1164.52     1027.57     87.19 o 
   6   3   6     1302.34     1068.32     92.66 o 
   7   3   6       71.99      -15.94     63.26 o 
   8   3   6     2063.20     2093.98    138.06 o 
   9   3   6       42.28       53.09    159.53 o 
  10   3   6       80.80        8.52    152.27 o 
  11   3   6       48.28      -27.30    169.80 o 
  12   3   6       73.71      228.15    213.63 o 
 -11   4   6        2.13       48.08    156.53 o 
 -10   4   6        1.70       17.84     88.88 o 
  -9   4   6      696.16      697.62    153.77 o 
  -8   4   6     2027.79     1636.83    141.06 o 
  -7   4   6       65.64      -57.60     98.67 o 
  -6   4   6      162.96      208.87    110.19 o 
  -5   4   6     1707.09     1729.81    169.05 o 
  -4   4   6     7629.45     7428.38    300.28 o 
  -3   4   6        0.07      262.46     99.18 o 
  -2   4   6      320.92      293.02     78.14 o 
  -1   4   6      203.78      181.47     57.18 o 
   0   4   6       64.34       32.03     44.85 o 
   1   4   6     1583.95     1328.65     89.91 o 
   2   4   6       68.10       33.31     50.87 o 
   3   4   6      387.29      459.55    118.46 o 
   4   4   6     2204.28     1888.92    129.10 o 
   5   4   6     1131.92      859.52    112.45 o 
   6   4   6     1821.63     1456.77    164.29 o 
   7   4   6       21.24       -7.00     60.95 o 
   8   4   6     1281.66     1233.67    120.56 o 
   9   4   6        1.06      -24.04    150.52 o 
  10   4   6       10.69       97.92    160.03 o 
  11   4   6       17.09      -74.38    156.28 o 
  12   4   6        1.39      -31.56    167.30 o 
 -11   5   6       46.20       83.65    154.77 o 
 -10   5   6       47.02       -5.26    155.02 o 
  -9   5   6     1427.99     1212.09    133.34 o 
  -8   5   6        7.30       21.92     91.26 o 
  -7   5   6      421.51      374.16    138.24 o 
  -6   5   6      122.44      132.99    112.95 o 
  -5   5   6      221.41       97.92    106.19 o 
  -4   5   6      143.35       57.85     90.41 o 
  -3   5   6     6944.54     7622.97    306.04 o 
  -2   5   6      352.59      292.26     70.80 o 
  -1   5   6      807.10      992.49    135.11 o 
   0   5   6     3418.68     3291.88    132.07 o 
   1   5   6      331.09      322.07     92.66 o 
   2   5   6     3995.51     4254.86    146.98 o 
   3   5   6     1000.67     1056.86     90.47 o 
   4   5   6     2608.13     2489.06    127.08 o 
   5   5   6      343.60      276.10     76.73 o 
   6   5   6     6477.96     6220.19    202.56 o 
   7   5   6       47.65       45.79     77.76 o 
   8   5   6       42.12       69.63     78.13 o 
   9   5   6      296.86      242.41     90.78 o 
  10   5   6        6.05       26.55    156.28 o 
  11   5   6       37.93      123.22    173.06 o 
  12   5   6        0.15        6.51    189.33 o 
 -11   6   6       42.28     -132.48    148.76 o 
 -10   6   6      320.00      443.53    185.33 o 
  -9   6   6       15.90      -33.26     83.82 o 
  -8   6   6     1079.56     1004.14    129.55 o 
  -7   6   6      750.95      733.05    156.53 o 
  -6   6   6      521.15      430.01    133.24 o 
  -5   6   6      427.62      370.66    124.47 o 
  -4   6   6       92.84       31.81     92.41 o 
  -3   6   6     1194.05     1033.83    148.01 o 
  -2   6   6     1609.04     1591.99    124.29 o 
  -1   6   6      783.30      869.73     97.73 o 
   0   6   6        0.77      -56.31     56.31 o 
   1   6   6     4596.49     4339.06    154.52 o 
   2   6   6     3520.36     3976.71    150.13 o 
   3   6   6      372.88     2012.68    855.39 o 
   4   6   6       41.14      -56.70     60.37 o 
   5   6   6      760.63      851.35    101.49 o 
   6   6   6     1430.43     1377.62    116.24 o 
   7   6   6     1121.10     1068.59    110.21 o 
   8   6   6       20.57      156.15     92.10 o 
   9   6   6       66.56       -3.26    137.74 o 
  10   6   6        0.29       89.91    166.54 o 
  11   6   6      237.95      481.35    185.83 o 
  12   6   6        8.36       24.54    160.03 o 
 -11   7   6      163.68        9.52    163.04 o 
 -10   7   6       31.22       52.84    153.77 o 
  -9   7   6       57.66      109.44    158.53 o 
  -8   7   6      405.17      234.85    101.26 o 
  -7   7   6      156.04       75.13    123.72 o 
  -6   7   6     1268.09     1026.81    171.80 o 
  -5   7   6     3486.46     3838.28    266.47 o 
  -4   7   6        4.38      -27.80    105.94 o 
  -3   7   6      199.96      155.71     74.64 o 
  -2   7   6     4103.87     4820.36    195.13 o 
  -1   7   6     1288.68     1127.99    158.53 o 
   0   7   6       71.98      -12.27     65.87 o 
   1   7   6     2757.02     2872.15    183.39 o 
   3   7   6     1064.42      885.83    167.92 o 
   4   7   6     2042.42     1981.11    126.87 o 
   5   7   6      161.54       64.43     73.78 o 
   6   7   6       61.32      125.64     85.98 o 
   7   7   6     2626.24     2649.16    155.57 o 
   8   7   6        5.07       76.89     87.42 o 
   9   7   6       56.25       21.41     88.77 o 
  10   7   6       37.63       13.95    101.06 o 
  11   7   6       28.16      165.79    179.32 o 
  12   7   6       99.68      269.98    191.84 o 
 -10   8   6      276.99      393.95    193.84 o 
  -9   8   6      987.25      968.71    214.88 o 
  -8   8   6       30.98       -1.81    102.06 o 
  -7   8   6       26.58      -22.79    123.97 o 
  -6   8   6     1491.17     1231.68    184.58 o 
  -5   8   6      446.28      516.41    145.01 o 
  -4   8   6      825.40      693.98    154.77 o 
  -3   8   6      476.59      537.68    103.86 o 
  -2   8   6        0.60        1.01     74.50 o 
  -1   8   6     1758.74     1758.61    186.83 o 
   0   8   6     6417.21     6501.49    307.79 o 
   1   8   6      168.82      219.91     44.37 o 
   2   8   6      560.82      636.30     85.61 o 
   3   8   6     2011.53     1904.72    125.53 o 
   4   8   6      178.86      164.05     85.29 o 
   5   8   6     4185.56     3878.28    172.83 o 
   6   8   6       29.86        1.45     79.34 o 
   7   8   6      416.06      335.70     99.62 o 
   8   8   6     1513.39     1414.82    143.18 o 
   9   8   6      488.77      481.68    110.83 o 
  10   8   6       42.60       28.19    101.64 o 
 -10   9   6       20.94       61.11    168.55 o 
  -9   9   6       86.66       87.91    157.78 o 
  -8   9   6     1503.92     1367.92    222.64 o 
  -7   9   6       32.18      -67.87    127.98 o 
  -6   9   6      241.10      170.55    131.73 o 
  -5   9   6      254.84      158.28    118.71 o 
  -4   9   6      454.97      306.79    151.02 o 
  -3   9   6        6.88      -26.41     90.87 o 
  -2   9   6      468.73      403.75    104.40 o 
  -1   9   6       46.87       78.89    114.70 o 
   0   9   6      261.77      661.17    144.76 o 
   1   9   6     3040.24     2801.20    216.63 o 
   2   9   6       12.32       33.99     72.39 o 
   3   9   6       31.45        3.65     59.50 o 
   4   9   6     1433.24     1211.59    116.59 o 
   5   9   6     1945.42     2222.81    182.82 o 
   6   9   6        1.20       94.60     91.07 o 
   7   9   6       79.29       70.08     91.66 o 
   8   9   6      253.29      137.75     95.60 o 
   9   9   6       11.37       80.21     99.15 o 
  10   9   6      156.18       55.10    148.26 o 
  -9  10   6      217.10      319.56    168.05 o 
  -8  10   6      476.47      291.01    171.30 o 
  -7  10   6      145.67      150.27    135.99 o 
  -6  10   6      215.97      392.69    161.03 o 
  -5  10   6      164.58      114.70    124.47 o 
  -4  10   6      262.98      222.86    102.05 o 
  -3  10   6      624.25      618.10    119.46 o 
  -2  10   6     2425.56     2346.69    173.28 o 
  -1  10   6       93.91      246.19    125.97 o 
   0  10   6     3995.14     3808.98    272.48 o 
   1  10   6     1883.19     1718.54    201.36 o 
   2  10   6      613.67      513.43     99.43 o 
   3  10   6      332.31      243.43     80.66 o 
   4  10   6      563.50      406.82     86.47 o 
   5  10   6      537.00      484.43     96.15 o 
   6  10   6     1484.89     1515.76    136.85 o 
   7  10   6     1116.48     1248.59    124.95 o 
   8  10   6        6.34      -68.62    116.96 o 
   9  10   6       27.82      150.77    146.51 o 
  10  10   6       95.61      117.46    172.81 o 
  11  10   6       35.32       80.89    153.52 o 
  -8  11   6      271.71      500.38    190.84 o 
  -6  11   6      981.40     1009.03    194.09 o 
  -5  11   6       38.62      -88.66    113.45 o 
  -4  11   6       14.16      -93.16     93.16 o 
  -3  11   6      362.32      467.28    119.97 o 
  -2  11   6      647.89      565.00    153.27 o 
  -1  11   6     1862.17     1764.37    216.88 o 
   0  11   6        0.33      -87.65    116.46 o 
   1  11   6      740.85      620.35    160.03 o 
   2  11   6     4055.07     3625.41    281.25 o 
   3  11   6      607.65      553.35     92.31 o 
   4  11   6      103.24       51.61     81.18 o 
   5  11   6       82.51      101.48     90.66 o 
   6  11   6      421.05      337.73     97.27 o 
   7  11   6      169.78      191.09    145.01 o 
   8  11   6      245.58      203.36    147.01 o 
   9  11   6       34.31       49.59    151.77 o 
  10  11   6       16.78      -42.83    153.27 o 
  -8  12   6       77.76      -14.02    150.02 o 
  -6  12   6      819.56      634.37    175.06 o 
  -5  12   6     2207.31     1854.78    240.17 o 
  -4  12   6        5.23      185.51    108.21 o 
  -3  12   6       91.95      112.71    101.17 o 
  -2  12   6     1351.28     1223.66    209.87 o 
  -1  12   6     1003.98     1036.58    191.34 o 
   0  12   6        4.50       53.09    134.24 o 
   1  12   6      492.27      282.00    147.26 o 
   2  12   6        8.51        5.76    123.47 o 
   3  12   6      227.74      -40.57    135.74 o 
   4  12   6     1338.05     1495.10    131.16 o 
   5  12   6       12.59      185.58    145.51 o 
   6  12   6       14.80      -29.30    138.49 o 
   7  12   6     1316.44     1162.30    211.37 o 
   8  12   6      185.47      137.99    155.02 o 
   9  12   6        0.29      -30.80    135.24 o 
  10  12   6        0.11      -57.85    157.28 o 
  -5  13   6      417.62      394.70    184.08 o 
  -4  13   6      102.84      226.39    119.20 o 
  -3  13   6      639.79      599.23    136.06 o 
  -2  13   6        4.03      -84.15    144.00 o 
  -1  13   6      543.99      808.68    204.11 o 
   0  13   6     1039.29      817.95    179.82 o 
   1  13   6       37.79      -30.05    129.23 o 
   2  13   6        8.99      -15.78    122.72 o 
   3  13   6      380.51      318.31    162.04 o 
   4  13   6      753.57      827.71    196.60 o 
   5  13   6     1064.17      969.21    200.60 o 
   6  13   6      261.13      327.08    171.80 o 
   7  13   6        4.96       74.88    144.25 o 
   8  13   6      215.61      121.46    152.27 o 
   9  13   6      181.85      234.16    180.07 o 
  -5  14   6      177.23      130.98    173.56 o 
  -4  14   6      290.57      183.17    115.70 o 
  -3  14   6      119.62      254.55    122.95 o 
  -2  14   6      187.46       27.30    157.53 o 
  -1  14   6      100.87       54.60    152.77 o 
   0  14   6      293.98      119.46    154.27 o 
   1  14   6      962.19      645.89    183.57 o 
   2  14   6      437.60      421.75    172.30 o 
   3  14   6        2.11      -52.84    137.49 o 
   4  14   6      163.95      238.92    154.77 o 
   5  14   6      879.67     1092.18    223.14 o 
   6  14   6      117.06      247.94    161.29 o 
   7  14   6       74.30      213.88    162.79 o 
   8  14   6        0.14       34.06    156.78 o 
  -4  15   6        9.50       35.68    113.75 o 
  -3  15   6      159.13      232.43    125.62 o 
  -2  15   6      368.34      241.68    190.34 o 
  -1  15   6       51.09      -27.05    152.77 o 
   0  15   6      133.30      199.10    162.04 o 
   1  15   6      375.64      307.04    172.81 o 
   2  15   6       46.82       50.59    157.53 o 
   3  15   6      561.95      411.73    173.31 o 
   4  15   6        6.11      -72.13    134.74 o 
   5  15   6      361.56      205.11    171.80 o 
   6  15   6      173.88      270.23    179.07 o 
   7  15   6      199.65      110.70    169.80 o 
  -3  16   6       38.73       51.80    123.45 o 
  -2  16   6        0.67      -19.39    111.28 o 
  -1  16   6      423.60      119.21    178.82 o 
   0  16   6       28.03      -96.92    153.77 o 
   1  16   6        7.89      -62.11    157.78 o 
   2  16   6      293.49      341.85    198.60 o 
   3  16   6      534.04      535.70    190.59 o 
   4  16   6      201.75      176.56    171.30 o 
   5  16   6       68.58      171.30    167.30 o 
   0  17   6      103.98      139.50    182.57 o 
   1  17   6      197.18      330.58    203.11 o 
   2  17   6        5.61       -6.01    160.78 o 
   3  17   6       62.22      -41.82    164.54 o 
  -3 -16   7      131.76      223.51    121.35 o 
  -2 -16   7        7.72       17.82    106.62 o 
  -1 -16   7      162.81       62.36    162.04 o 
   0 -16   7      291.80      366.15    184.08 o 
   1 -16   7        6.78      -20.29    164.79 o 
   2 -16   7       18.52     -107.19    161.54 o 
  -5 -15   7       11.22       31.35    117.12 o 
  -4 -15   7      147.11      122.90    108.03 o 
  -3 -15   7        0.81       -5.47    105.48 o 
  -2 -15   7      504.11      519.68    124.99 o 
  -1 -15   7       81.49       -1.75    150.02 o 
   0 -15   7       11.77       18.03    153.77 o 
   1 -15   7      434.10      212.12    197.10 o 
   2 -15   7      494.01      624.35    193.59 o 
   3 -15   7       13.82      227.65    185.33 o 
   4 -15   7       55.08        8.01    181.07 o 
  -7 -14   7        0.12       74.81    116.62 o 
  -6 -14   7      126.79      213.62    117.06 o 
  -5 -14   7        1.65       30.14    104.37 o 
  -4 -14   7       96.60      140.74    102.83 o 
  -3 -14   7      268.09      330.61    117.91 o 
  -2 -14   7       88.99       67.50     99.10 o 
  -1 -14   7       30.00      -54.88     89.44 o 
   0 -14   7      443.66      269.23    171.30 o 
   1 -14   7       17.16     -117.96    150.77 o 
   2 -14   7       13.77      -87.91    141.75 o 
   3 -14   7      268.74      483.35    191.84 o 
   4 -14   7       53.75     -127.98    154.02 o 
   5 -14   7        0.74       12.02    145.51 o 
  -8 -13   7        3.31      135.49    163.29 o 
  -7 -13   7        0.31       -5.91    105.01 o 
  -6 -13   7      107.49        9.21    103.98 o 
  -5 -13   7      118.87      140.65    109.15 o 
  -4 -13   7       65.69       37.94     93.38 o 
  -3 -13   7       40.85      -13.31     85.50 o 
  -2 -13   7        1.10      -83.58     83.58 o 
  -1 -13   7       53.91      -23.71     90.54 o 
   0 -13   7      628.37      540.71    181.82 o 
   1 -13   7      196.33      351.62    164.54 o 
   2 -13   7       21.80      -89.66    143.75 o 
   3 -13   7       49.83       78.89    165.04 o 
   4 -13   7      318.17      255.45    164.04 o 
   5 -13   7      240.39       82.65    155.02 o 
   6 -13   7        0.06      195.85    166.79 o 
  -9 -12   7       27.63       11.77    143.50 o 
  -8 -12   7      119.24      207.62    151.52 o 
  -7 -12   7        2.77      -57.60    114.45 o 
  -6 -12   7      121.70      107.95    102.36 o 
  -5 -12   7      359.52      427.50    120.81 o 
  -4 -12   7       44.09       50.81     90.05 o 
  -3 -12   7      305.36      238.27     96.03 o 
  -2 -12   7      176.29       92.99     84.84 o 
  -1 -12   7       49.24       -9.77     80.23 o 
   0 -12   7       47.28       67.08     85.51 o 
   1 -12   7      348.94      416.24    157.78 o 
   2 -12   7        0.42       57.60    144.25 o 
   3 -12   7        4.56      104.69    143.25 o 
   4 -12   7      384.57      289.01    157.28 o 
   5 -12   7      164.13      186.08    164.29 o 
  -9 -11   7       51.14       -0.25    132.73 o 
  -8 -11   7        0.24       22.79    125.97 o 
  -7 -11   7      298.69      271.98    146.76 o 
  -6 -11   7       67.74      149.88     99.84 o 
  -5 -11   7      141.62       52.83     85.65 o 
  -4 -11   7      354.49      226.18     95.28 o 
  -3 -11   7      793.99      757.14    141.37 o 
  -2 -11   7      168.40      108.92     84.68 o 
  -1 -11   7       21.99       56.19     83.07 o 
   0 -11   7     1778.20     1469.35    133.35 o 
   1 -11   7        3.06       29.64     77.77 o 
   2 -11   7      464.59      395.95    155.02 o 
   3 -11   7       65.46      240.17    142.75 o 
   4 -11   7       56.53      126.47    145.76 o 
   5 -11   7      163.82      184.58    155.02 o 
   6 -11   7     1367.79     1382.19    224.15 o 
   7 -11   7      144.00       86.15    159.28 o 
   8 -11   7       45.31      -66.87    182.57 o 
 -10 -10   7       31.88       44.58    130.23 o 
  -9 -10   7       30.88       10.27    123.22 o 
  -8 -10   7        0.08      103.18    130.23 o 
  -7 -10   7       68.53       51.84    121.21 o 
  -6 -10   7       32.96       56.72     89.96 o 
  -5 -10   7      404.19      437.30    181.57 o 
  -4 -10   7       36.03       10.42     81.75 o 
  -3 -10   7       13.58      -27.68     75.11 o 
  -2 -10   7     1348.85     1378.13    126.79 o 
  -1 -10   7      685.98      696.55    106.11 o 
   0 -10   7      214.44      149.83     77.55 o 
   1 -10   7      929.63     1298.04    118.84 o 
   2 -10   7     1475.40     1498.90    216.88 o 
   3 -10   7       64.01     -116.71    116.71 o 
   4 -10   7       74.68       33.82     98.61 o 
   5 -10   7        0.93        1.25    141.75 o 
   6 -10   7        8.19     -139.50    139.50 o 
   7 -10   7      421.40      756.09    224.65 o 
   8 -10   7      464.04      320.82    192.09 o 
   9 -10   7        2.14      -60.61    177.56 o 
 -10  -9   7        1.89       51.84    123.47 o 
  -9  -9   7       66.49      179.32    134.74 o 
  -8  -9   7       14.42       29.80     90.66 o 
  -7  -9   7       55.62       19.03    113.70 o 
  -6  -9   7      221.60      391.40    102.15 o 
  -5  -9   7       63.82       48.38     86.77 o 
  -4  -9   7      250.09      222.72     90.90 o 
  -3  -9   7       99.28       80.08     78.70 o 
  -2  -9   7      462.49      546.72     93.08 o 
  -1  -9   7      111.29       62.72     72.94 o 
   0  -9   7     1742.64     1543.98    118.99 o 
   1  -9   7       64.51       66.16     73.71 o 
   2  -9   7       82.23      -22.80     78.36 o 
   3  -9   7      407.21      464.04    101.29 o 
   4  -9   7       52.06      -26.73     89.60 o 
   5  -9   7        4.37        6.51    137.99 o 
   6  -9   7       59.03       76.64    153.52 o 
   7  -9   7      546.79      510.40    189.59 o 
   8  -9   7       57.02      158.78    180.82 o 
   9  -9   7      271.63      196.35    195.85 o 
  10  -9   7        3.15      -21.79    196.60 o 
 -11  -8   7       88.59      251.95    161.29 o 
 -10  -8   7       16.55      -64.61    113.70 o 
  -9  -8   7       82.16      -26.05    123.97 o 
  -8  -8   7      293.55      347.36    142.00 o 
  -7  -8   7        1.17      -58.85    107.44 o 
  -6  -8   7       69.78      137.49    120.21 o 
  -5  -8   7      334.00      259.43     96.22 o 
  -4  -8   7      461.30      481.32    155.15 o 
  -3  -8   7       87.30      129.90     79.40 o 
  -2  -8   7      441.39      397.15     83.04 o 
  -1  -8   7        3.86      -29.88     57.46 o 
   0  -8   7     1090.29     1130.24    100.53 o 
   1  -8   7      451.82      454.57     61.59 o 
   2  -8   7      353.18      213.51     57.36 o 
   3  -8   7      853.65      709.47    110.33 o 
   4  -8   7       91.80      114.95    143.75 o 
   5  -8   7     1090.12     1099.94    203.11 o 
   6  -8   7      585.29      437.02    172.05 o 
   7  -8   7      158.13      -25.04    168.05 o 
   8  -8   7      472.58      458.56    193.34 o 
   9  -8   7      482.68      344.61    205.36 o 
  10  -8   7        9.49     -139.50    187.58 o 
 -11  -7   7       74.54       58.10    128.73 o 
 -10  -7   7       50.88      123.97    125.72 o 
  -9  -7   7      130.20      186.83    132.48 o 
  -8  -7   7      834.34      976.73    176.56 o 
  -7  -7   7       23.11      -75.13     95.67 o 
  -6  -7   7      772.01     1052.86    163.54 o 
  -5  -7   7       88.77       66.53     80.74 o 
  -4  -7   7       17.40      -25.87     73.31 o 
  -3  -7   7     1147.71     1136.11    113.17 o 
  -1  -7   7        0.21      -57.15     57.15 o 
   0  -7   7     1180.24     1085.43     67.30 o 
   1  -7   7     7248.90     6862.17    148.57 o 
   2  -7   7       66.29       88.72     49.01 o 
   3  -7   7        2.83      -28.12     80.01 o 
   4  -7   7        2.12     -114.45    114.45 o 
   5  -7   7       28.05       -1.25    153.27 o 
   6  -7   7      428.05      478.09    175.31 o 
   7  -7   7      876.22      823.20    200.10 o 
   8  -7   7       14.85       11.27    173.81 o 
   9  -7   7      647.07      476.84    215.88 o 
  10  -7   7      234.31      132.73    212.63 o 
  11  -7   7       12.03      -33.06    201.86 o 
 -11  -6   7       64.18      137.49    139.75 o 
 -10  -6   7      354.14      608.58    162.04 o 
  -9  -6   7       98.23       -2.25    103.18 o 
  -8  -6   7      306.96       93.92    111.45 o 
  -7  -6   7      445.27      493.37    136.24 o 
  -6  -6   7     2012.23     1692.74    186.08 o 
  -5  -6   7        3.60      -15.10     71.21 o 
  -4  -6   7      122.62      188.16    124.09 o 
  -3  -6   7     1736.57     1974.46    126.62 o 
  -2  -6   7     1267.35     1256.10    102.47 o 
  -1  -6   7     3864.29     3253.65    236.44 o 
   0  -6   7      494.06      504.99     55.30 o 
   1  -6   7      265.93      191.59     47.67 o 
   2  -6   7     3948.90     3848.42    107.65 o 
   3  -6   7      247.08      207.08     48.10 o 
   4  -6   7       53.70        4.51    120.46 o 
   5  -6   7       24.85      162.29    142.75 o 
   6  -6   7     1087.14     1178.08    202.86 o 
   7  -6   7      227.35      292.52    183.32 o 
   8  -6   7      526.82      686.96    203.86 o 
   9  -6   7       67.23       46.33    182.82 o 
  10  -6   7        3.62       72.13    188.83 o 
  11  -6   7       60.93        5.26    199.60 o 
 -11  -5   7       37.38       77.14    119.46 o 
 -10  -5   7       70.10      -33.56    108.44 o 
  -9  -5   7       31.92      121.21    116.96 o 
  -8  -5   7      362.43      413.48    135.74 o 
  -7  -5   7      164.51      200.10    118.71 o 
  -6  -5   7      133.74      245.93    111.45 o 
  -5  -5   7     1408.30      997.51    144.76 o 
  -3  -5   7       78.53       -5.94     62.87 o 
  -2  -5   7     1142.58     1011.49     90.80 o 
  -1  -5   7     4218.41     4182.78    109.11 o 
   0  -5   7      560.44      529.62     53.83 o 
   1  -5   7        9.54      -22.59     42.27 o 
   2  -5   7      898.15      846.95     58.29 o 
   3  -5   7        2.29      -33.81     33.81 o 
   4  -5   7     1354.57     1464.84    165.29 o 
   5  -5   7     1003.43      876.05    157.03 o 
   6  -5   7        4.53      -54.10    143.75 o 
   7  -5   7      846.26      956.44    201.36 o 
   8  -5   7      569.09      706.00    206.87 o 
   9  -5   7      103.33      395.45    196.35 o 
  10  -5   7       44.77       62.86    187.08 o 
  11  -5   7      123.24       44.83    207.87 o 
 -12  -4   7      128.56       92.41    133.49 o 
 -11  -4   7       18.46      143.00    126.97 o 
 -10  -4   7       32.29      -55.10    103.43 o 
  -9  -4   7      424.14      287.51    123.47 o 
  -8  -4   7     1162.76      968.46    163.04 o 
  -7  -4   7       99.69       21.04    100.18 o 
  -6  -4   7       53.91       96.46     58.48 o 
  -5  -4   7     1177.15     1116.31    142.00 o 
  -4  -4   7      136.74      197.49     69.91 o 
  -3  -4   7     4869.02     4727.18    187.08 o 
  -2  -4   7       55.15       -5.31     53.67 o 
  -1  -4   7       26.28       15.92     37.39 o 
   0  -4   7    10264.25     9051.98    253.89 o 
   1  -4   7     8475.36     7533.70    136.70 o 
   2  -4   7      694.87      632.52     51.61 o 
   3  -4   7      302.40      227.07     37.71 o 
   4  -4   7     5978.12     5671.27    274.49 o 
   5  -4   7        6.55       25.29    118.96 o 
   6  -4   7      333.83      251.95    141.25 o 
   7  -4   7       53.13      -29.05    155.52 o 
   8  -4   7      482.44      578.27    197.35 o 
   9  -4   7      658.54      627.36    205.61 o 
  10  -4   7      271.77       57.85    176.06 o 
  11  -4   7      114.58      -57.10    201.36 o 
  12  -4   7        6.14      164.79    245.18 o 
 -12  -3   7       23.30       20.04    127.22 o 
 -11  -3   7       39.80      119.21    119.96 o 
 -10  -3   7       61.63      233.66    123.47 o 
  -9  -3   7       26.35      -57.35     98.17 o 
  -8  -3   7      722.08      566.05     90.57 o 
  -7  -3   7      787.53      662.41     93.16 o 
  -6  -3   7      104.26      118.35     61.02 o 
  -5  -3   7      329.30      188.33    102.68 o 
  -3  -3   7      399.69      708.00    139.50 o 
  -2  -3   7      135.16      149.36     63.88 o 
  -1  -3   7      330.95      292.06     45.90 o 
   0  -3   7      123.66      110.39     40.66 o 
   1  -3   7       22.01      108.92     50.42 o 
   2  -3   7     2170.42     2425.48     77.65 o 
   3  -3   7        7.14       -2.05     30.34 o 
   4  -3   7      129.24      -96.92     96.92 o 
   5  -3   7     2199.13     2397.49    212.38 o 
   6  -3   7      513.66      683.46    165.29 o 
   7  -3   7      442.72      470.83    178.06 o 
   8  -3   7      414.62      475.84    196.85 o 
   9  -3   7      348.95      467.08    199.85 o 
  10  -3   7      127.77      130.48    199.35 o 
  11  -3   7      156.90      206.36    208.87 o 
  12  -3   7        7.99     -112.95    209.87 o 
 -12  -2   7      120.51      263.47    146.01 o 
 -11  -2   7      374.15      530.94    146.76 o 
 -10  -2   7        6.59        6.76     98.17 o 
  -9  -2   7        2.56       29.55     68.34 o 
  -8  -2   7      483.95      519.25    117.21 o 
  -7  -2   7       43.68      -59.29     63.68 o 
  -6  -2   7     1779.30     1808.46    113.04 o 
  -5  -2   7      739.40      621.85    124.72 o 
  -4  -2   7       13.38       72.88     94.17 o 
  -3  -2   7     1309.21     1110.19     94.12 o 
  -2  -2   7     7417.03     7052.24    185.62 o 
  -1  -2   7       59.18       63.00     40.47 o 
   0  -2   7      813.46      987.47     60.60 o 
   1  -2   7       74.33       47.61     40.36 o 
   2  -2   7      762.71      577.89     53.04 o 
   3  -2   7     2005.39     2121.34     94.92 o 
   4  -2   7      316.33       45.58    113.95 o 
   5  -2   7       89.08      -22.04    109.69 o 
   6  -2   7      961.01      841.74    168.30 o 
   7  -2   7     1900.68     1847.01    230.16 o 
   8  -2   7       82.73      236.67    149.01 o 
   9  -2   7       52.49       16.28    172.30 o 
  10  -2   7      192.91       61.36    187.58 o 
  11  -2   7       76.32      -88.91    187.58 o 
  12  -2   7       51.99      124.47    209.37 o 
 -12  -1   7       10.41       -6.01    108.94 o 
 -11  -1   7        1.84      -39.53     83.51 o 
 -10  -1   7      309.97      446.32     97.24 o 
  -9  -1   7      666.65      566.32     98.27 o 
  -8  -1   7      183.79      163.41     77.09 o 
  -7  -1   7      186.31      136.72     71.12 o 
  -6  -1   7     1373.20     1208.64    155.52 o 
  -5  -1   7      237.05      475.09    103.43 o 
  -4  -1   7      200.36      271.23    101.93 o 
  -3  -1   7        1.21       22.04     81.89 o 
  -2  -1   7      579.97      465.77     71.13 o 
   1  -1   7      541.16      528.66     51.05 o 
   2  -1   7     2505.57     2418.08     78.84 o 
   3  -1   7      827.01      819.63     62.95 o 
   5  -1   7       44.70      -28.31     28.85 o 
   6  -1   7      169.44      245.18    144.00 o 
   7  -1   7      281.03      377.92    156.28 o 
   8  -1   7      640.07      612.08    178.32 o 
   9  -1   7      555.49      501.89    184.58 o 
  10  -1   7      194.40      -50.84    156.28 o 
  11  -1   7        8.35       -7.51    162.79 o 
  12  -1   7      148.82       68.37    210.87 o 
 -12   0   7        7.51      -71.87     88.06 o 
 -11   0   7       20.35      -54.85     77.40 o 
 -10   0   7      480.44      378.65    101.87 o 
  -9   0   7      192.39      160.16     87.46 o 
  -8   0   7     1015.35      786.53    107.31 o 
  -7   0   7      142.88       37.83     72.31 o 
  -6   0   7      128.19       74.13     98.92 o 
  -5   0   7     1318.64     1285.77    149.01 o 
  -4   0   7     9797.10     8804.31    313.05 o 
  -3   0   7      229.19      352.62     83.90 o 
  -2   0   7      236.87      261.71     86.90 o 
  -1   0   7    14167.73    12735.40    173.21 o 
   0   0   7        4.30       39.77     47.12 o 
   1   0   7    10036.30    10393.63    296.21 o 
   2   0   7      132.65      141.85     41.52 o 
   3   0   7      684.19      654.91     50.98 o 
   4   0   7     6607.49     6098.23    148.01 o 
   5   0   7     5552.62     4627.92    252.45 o 
   6   0   7       31.91      392.44    139.00 o 
   7   0   7       94.50       11.52    148.51 o 
   8   0   7     2421.38     2013.56    250.69 o 
   9   0   7       12.97       58.10    136.74 o 
  10   0   7      101.17      -29.30    169.80 o 
  11   0   7        8.28      -87.40    193.59 o 
  12   0   7       80.85       71.88    213.88 o 
 -12   1   7      169.33      227.90    166.29 o 
 -11   1   7       10.60      101.86     88.88 o 
 -10   1   7      281.84      239.04     95.79 o 
  -9   1   7      641.21      705.12    106.21 o 
  -8   1   7     1179.89      904.29    110.69 o 
  -7   1   7        0.90      143.25    108.69 o 
  -6   1   7       46.60      -11.77     89.41 o 
  -5   1   7      397.02      294.27    106.69 o 
  -4   1   7      249.50      239.67    104.18 o 
  -3   1   7      849.61      683.96    113.20 o 
  -2   1   7     1835.77     1856.78    145.01 o 
  -1   1   7       21.01       19.44    103.43 o 
   0   1   7     7410.56     7262.88    129.90 o 
   1   1   7    21368.86    23235.98    519.86 o 
   2   1   7       14.86       -1.13     46.66 o 
   3   1   7      133.85       -9.98     48.49 o 
   4   1   7      910.42      728.18     70.92 o 
   6   1   7      367.78      344.45     64.53 o 
   7   1   7      309.78      259.21    124.72 o 
   8   1   7        8.65     -134.49    134.49 o 
   9   1   7     1208.52     1021.05    212.88 o 
  10   1   7      597.45      605.82    198.60 o 
  11   1   7       21.56      -66.37    183.07 o 
  12   1   7        4.71       93.67    192.09 o 
 -12   2   7      110.42       43.83    168.55 o 
 -11   2   7       72.06      115.30     94.21 o 
 -10   2   7       14.92       58.91     80.98 o 
  -9   2   7        3.54      -19.23     75.27 o 
  -8   2   7      273.25      347.35     94.23 o 
  -7   2   7     1908.41     1483.62    172.55 o 
  -6   2   7      318.12      188.33    105.44 o 
  -5   2   7     2399.49     2280.78    193.09 o 
  -4   2   7     4544.55     4172.62    219.39 o 
  -3   2   7     1453.87     1300.30    139.25 o 
  -2   2   7      196.13      171.80     85.40 o 
  -1   2   7        7.44      -28.75     49.54 o 
   0   2   7        8.09       26.26     36.34 o 
   1   2   7      643.07      590.79     45.10 o 
   2   2   7     2940.00     2736.80    118.54 o 
   3   2   7     3264.61     2617.04    187.08 o 
   4   2   7      670.92     1024.94    154.65 o 
   5   2   7     2781.77     2599.21    118.47 o 
   6   2   7     2180.40     1762.50    159.41 o 
   7   2   7        2.56      -74.25     94.54 o 
   8   2   7       42.56      134.24    162.79 o 
   9   2   7      225.64      286.76    172.55 o 
  10   2   7        0.30      104.18    162.29 o 
  11   2   7      473.90      377.42    199.60 o 
  12   2   7      131.07      260.46    205.36 o 
 -11   3   7      280.25      305.53     99.84 o 
 -10   3   7       41.60      164.87     91.68 o 
  -9   3   7       29.48      133.95     88.72 o 
  -8   3   7        0.36      -46.01     77.37 o 
  -7   3   7     1387.13     1360.91    174.56 o 
  -6   3   7       26.65        3.26    109.94 o 
  -5   3   7      847.17      682.71    131.23 o 
  -4   3   7        1.24      -20.04     64.61 o 
  -3   3   7      297.77      373.91    101.68 o 
  -2   3   7     2856.01     3069.93    196.60 o 
  -1   3   7     1819.66     1548.99    163.91 o 
   0   3   7     2049.22     1887.47     84.36 o 
   1   3   7        5.63      -41.28     42.64 o 
   2   3   7     1075.72     1050.92     53.83 o 
   3   3   7      110.25       85.01     41.50 o 
   4   3   7     1068.24      858.46     82.73 o 
   5   3   7      425.83      435.81    190.46 o 
   6   3   7      251.97      344.22     77.93 o 
   7   3   7      696.20      579.57     90.70 o 
   8   3   7     1671.28     1640.65    224.15 o 
   9   3   7      152.46       38.32    156.53 o 
  10   3   7       45.44       77.39    163.29 o 
  11   3   7       41.78      158.53    187.58 o 
  12   3   7        7.90      -60.36    190.34 o 
 -11   4   7      134.60      305.29    174.06 o 
 -10   4   7      150.47       61.11     91.35 o 
  -9   4   7      498.37      562.91    107.97 o 
  -8   4   7      701.49      584.05    106.06 o 
  -7   4   7        5.11      102.43    116.21 o 
  -6   4   7     1629.38     1396.47    170.30 o 
  -5   4   7      333.70      151.52     99.43 o 
  -4   4   7     2584.32     2378.45    189.84 o 
  -3   4   7      468.21      569.76    117.96 o 
  -1   4   7     6193.11     6025.68    191.59 o 
   0   4   7     7190.89     6385.34    231.82 o 
   1   4   7       89.57       29.87     56.60 o 
   2   4   7      424.00      429.74     62.76 o 
   3   4   7     3821.98     3848.01    144.79 o 
   4   4   7     3198.02     3417.83    167.92 o 
   5   4   7      501.45      386.36     72.51 o 
   6   4   7       34.04       71.44     66.59 o 
   7   4   7       13.61      -75.95     75.95 o 
   8   4   7      653.23      500.59     96.92 o 
   9   4   7      416.02      557.23    197.85 o 
  10   4   7       10.28      -79.89    153.52 o 
  11   4   7      100.17      -91.66    169.30 o 
  12   4   7      120.86       41.57    186.08 o 
 -11   5   7       55.00       29.05    167.55 o 
 -10   5   7      155.13       66.90     91.03 o 
  -9   5   7        9.00       32.16     89.67 o 
  -8   5   7       37.25      -11.27    125.97 o 
  -7   5   7      995.48      915.87    165.54 o 
  -6   5   7       19.95      -13.02    116.21 o 
  -5   5   7      190.13      224.90    110.45 o 
  -4   5   7     3854.14     3563.05    241.68 o 
  -3   5   7       58.47       54.85     72.38 o 
  -2   5   7      267.59      283.00    108.69 o 
  -1   5   7     1011.13     1330.28    208.74 o 
   0   5   7      812.93      735.26     69.01 o 
   1   5   7     3123.87     2658.76    126.40 o 
   2   5   7     2821.15     2996.31    133.06 o 
   3   5   7      894.94      938.11    111.82 o 
   4   5   7      644.71      400.15     93.67 o 
   5   5   7     1742.79     1566.36    112.22 o 
   6   5   7       91.22       30.22     77.79 o 
   7   5   7       38.95      123.69     88.81 o 
   8   5   7     1361.96     1336.00    122.68 o 
   9   5   7       88.91      214.13    159.28 o 
  10   5   7      112.06       97.17    156.53 o 
  11   5   7      130.86       62.36    189.08 o 
  12   5   7       45.52       77.39    177.56 o 
 -11   6   7       79.10        2.00    181.32 o 
 -10   6   7       10.74      -36.82    156.03 o 
  -9   6   7       99.92       98.61    101.80 o 
  -8   6   7      249.39      203.61    151.77 o 
  -7   6   7       32.96       56.60    122.22 o 
  -6   6   7      246.82      178.57    122.72 o 
  -5   6   7      289.17      247.94    121.72 o 
  -4   6   7        4.62      -40.32     94.67 o 
  -3   6   7     1811.41     1738.32    174.31 o 
  -2   6   7     3537.26     3395.87    199.10 o 
  -1   6   7      415.45      378.94     84.73 o 
   0   6   7     1792.36     1772.75    113.96 o 
   1   6   7     5795.30     6021.15    185.64 o 
   2   6   7     1809.47     1754.68    114.93 o 
   3   6   7     1014.02      849.57     89.79 o 
   4   6   7        0.86      -59.82     59.82 o 
   5   6   7       13.57      -64.05     64.43 o 
   6   6   7     2144.63     1787.69    130.51 o 
   7   6   7      420.27      487.12     98.66 o 
   8   6   7      498.22      497.81    100.17 o 
   9   6   7      580.97      596.80    189.08 o 
  10   6   7      338.03      344.86    169.30 o 
  11   6   7      100.83       91.41    161.29 o 
  12   6   7       23.14     -132.73    182.07 o 
 -10   7   7      190.61      310.55    171.80 o 
  -9   7   7      146.41      146.30    101.86 o 
  -8   7   7       47.98       74.88    131.73 o 
  -7   7   7     1278.99     1448.81    201.86 o 
  -6   7   7      610.49      569.26    144.51 o 
  -5   7   7        5.52      103.93    136.49 o 
  -4   7   7      496.27      269.73    117.46 o 
  -3   7   7        7.47       -5.01    100.68 o 
  -2   7   7        5.98      -58.50     58.50 o 
  -1   7   7     2487.16     2444.14    152.42 o 
   0   7   7     1940.55     1726.30    177.31 o 
   1   7   7       13.35       79.48     59.26 o 
   2   7   7       13.04       -7.49     62.41 o 
   3   7   7     3087.10     3088.56    150.95 o 
   4   7   7      761.61      904.18    102.03 o 
   5   7   7      186.04       63.20    128.98 o 
   6   7   7      208.68      108.53     88.06 o 
   7   7   7       21.72       19.40     89.04 o 
   9   7   7      243.97      211.37    101.17 o 
  10   7   7       45.81      -35.31    155.78 o 
  11   7   7       51.28      -12.27    171.55 o 
  12   7   7      331.90      382.18    196.35 o 
 -10   8   7      158.00      478.85    196.35 o 
  -9   8   7       71.49       86.15    164.29 o 
  -8   8   7      252.50       50.34    150.27 o 
  -7   8   7      538.68      291.77    143.75 o 
  -6   8   7       76.18       -8.01    118.46 o 
  -5   8   7     1464.51     1564.01    205.11 o 
  -4   8   7       14.31      -53.34    105.69 o 
  -3   8   7      437.90      204.65     87.07 o 
  -2   8   7     1020.59     1010.88    120.35 o 
  -1   8   7     4300.26     4293.31    188.76 o 
   0   8   7      111.75       87.40    107.94 o 
   1   8   7      163.79      146.98    129.10 o 
   2   8   7      663.40      627.24     88.74 o 
   3   8   7      137.73      169.78     81.28 o 
   4   8   7      167.86       91.33     77.47 o 
   5   8   7        8.66       53.13     74.71 o 
   6   8   7       19.36      -54.80     76.24 o 
   7   8   7      684.05      808.08    117.50 o 
   8   8   7      789.83      916.03    124.12 o 
   9   8   7        0.15        3.93    103.31 o 
  10   8   7       17.19      -42.41     92.10 o 
  11   8   7      153.66      121.72    157.03 o 
  -9   9   7      129.04       77.64    166.54 o 
  -8   9   7       17.43      -73.13    128.73 o 
  -7   9   7      196.79      169.80    146.26 o 
  -6   9   7        1.22       45.83    139.75 o 
  -5   9   7      218.46       65.12    133.99 o 
  -4   9   7       93.78      -54.10    116.96 o 
  -3   9   7      336.66      263.24    102.58 o 
  -2   9   7       48.85       94.66     91.26 o 
  -1   9   7       75.17      -18.28    117.71 o 
   0   9   7     2382.01     2316.09    219.14 o 
   1   9   7       10.26      322.23    234.29 o 
   2   9   7        0.96      -64.77     64.77 o 
   3   9   7      683.50      521.11     91.07 o 
   4   9   7      258.52      142.43     82.67 o 
   5   9   7       25.04       -2.46     82.41 o 
   7   9   7       15.35       40.29     89.50 o 
   8   9   7      111.06       44.94     90.31 o 
   9   9   7      203.96      185.34     98.06 o 
  10   9   7        3.28       36.82    114.32 o 
  -9  10   7       68.30      166.54    164.54 o 
  -7  10   7      711.06      699.49    172.55 o 
  -6  10   7        3.33      -69.62    123.47 o 
  -5  10   7       15.76      -70.37    107.44 o 
  -4  10   7      327.51      429.51    168.05 o 
  -3  10   7        1.91      -86.99     86.99 o 
  -2  10   7      663.25      525.72    118.81 o 
  -1  10   7      286.82      252.95    141.00 o 
   0  10   7      477.61      349.87    143.00 o 
   1  10   7      559.06      442.28    146.51 o 
   2  10   7     1344.47     1046.80    112.79 o 
   3  10   7        4.99       -8.85     71.63 o 
   4  10   7       30.60      -20.62     76.36 o 
   5  10   7      284.03      327.34     98.30 o 
   6  10   7       76.96       21.75     87.57 o 
   7  10   7       17.86       97.26     84.77 o 
   8  10   7       60.57       44.73     94.12 o 
   9  10   7       60.91      -91.91    151.02 o 
  10  10   7       69.28      -35.06    138.49 o 
  -8  11   7       17.26       18.28    151.52 o 
  -7  11   7       20.22      -19.28    150.52 o 
  -6  11   7      374.09      444.54    182.07 o 
  -5  11   7       43.28      -10.27    125.22 o 
  -4  11   7       21.25      -58.26     83.70 o 
  -3  11   7      173.59      234.20    108.58 o 
  -2  11   7      533.40      693.23    129.44 o 
  -1  11   7        1.06      151.27    141.75 o 
   0  11   7     3561.82     3566.55    285.50 o 
   1  11   7       10.74      -54.85    122.72 o 
   2  11   7      146.44      101.18    130.23 o 
   3  11   7      557.63      581.27     98.69 o 
   4  11   7      362.55      302.63     84.42 o 
   5  11   7        4.14      -20.94     75.26 o 
   6  11   7       21.70       90.49     87.27 o 
   7  11   7      179.31      167.98    100.18 o 
   8  11   7       32.31       49.09    132.23 o 
   9  11   7       46.54      163.54    150.02 o 
  10  11   7       30.82      139.25    161.79 o 
  -6  12   7       60.65      -72.88    149.01 o 
  -5  12   7      337.70      226.40    151.77 o 
  -4  12   7      116.61       46.11     96.07 o 
  -3  12   7      198.61       14.72     95.06 o 
  -2  12   7        0.08       57.66    107.04 o 
  -1  12   7      237.58      199.60    148.26 o 
   0  12   7      648.60      759.59    173.31 o 
   1  12   7       81.85       44.58    136.24 o 
   2  12   7      169.04      153.27    142.00 o 
   3  12   7       75.58      118.30     83.22 o 
   4  12   7       35.96       74.93     92.29 o 
   5  12   7       88.55      294.33     90.76 o 
   6  12   7       29.48      -49.59    132.23 o 
   7  12   7        4.27      -65.12    143.75 o 
   8  12   7      105.52      153.77    149.26 o 
   9  12   7       28.69       32.31    147.26 o 
  -6  13   7        0.59      112.70    148.51 o 
  -5  13   7      699.85      425.75    183.82 o 
  -4  13   7      675.40      587.45    143.95 o 
  -3  13   7      154.94       90.75    107.37 o 
  -2  13   7       23.48      106.64    113.99 o 
  -1  13   7      342.77      513.66    176.06 o 
   0  13   7        2.95       89.91    142.50 o 
   1  13   7      126.24      226.65    148.01 o 
   2  13   7       36.67      -45.58    130.98 o 
   3  13   7        4.36       47.58    126.47 o 
   4  13   7       71.16      203.86    154.27 o 
   5  13   7      233.18      167.05    153.02 o 
   6  13   7       35.68        0.00    145.51 o 
   7  13   7       79.29      -31.81    140.75 o 
   8  13   7       78.28      135.74    159.53 o 
   9  13   7        0.52      -36.56    173.31 o 
  -5  14   7        3.98        3.01    141.75 o 
  -4  14   7      223.20      196.72    181.32 o 
  -3  14   7      555.60      631.87    139.93 o 
  -2  14   7       26.37       82.26    116.94 o 
  -1  14   7        1.71      -15.03    150.02 o 
   0  14   7      820.95      532.19    183.57 o 
   1  14   7       28.78     -127.98    127.98 o 
   2  14   7       31.65      121.72    146.76 o 
   3  14   7      139.09       39.07    146.76 o 
   4  14   7        2.70       21.79    150.77 o 
   5  14   7       10.39      -65.12    139.25 o 
   6  14   7       39.06      245.93    179.82 o 
   7  14   7       40.61       47.58    154.77 o 
   8  14   7       34.69     -145.76    162.04 o 
  -4  15   7        4.96      169.25    132.85 o 
  -3  15   7        4.27      -27.92    112.32 o 
  -2  15   7      441.18      393.42    136.18 o 
  -1  15   7      704.09     1071.14    229.66 o 
   0  15   7       39.40      254.20    179.82 o 
   1  15   7       12.87       13.27    157.78 o 
   2  15   7      462.55      824.21    205.11 o 
   3  15   7      151.37      294.77    168.30 o 
   4  15   7       62.38       99.18    152.52 o 
   5  15   7        2.00      -33.56    151.27 o 
   6  15   7        0.84     -100.68    157.28 o 
   7  15   7      119.02      151.02    182.57 o 
  -2  16   7      189.01      170.22    137.22 o 
  -1  16   7        4.57       74.38    185.58 o 
   0  16   7      272.13      295.77    191.59 o 
   1  16   7       99.67      131.73    176.81 o 
   2  16   7        0.41        4.01    164.29 o 
   3  16   7       35.24      -35.56    159.28 o 
   4  16   7       33.08      151.02    159.78 o 
   5  16   7        0.79      -78.39    156.78 o 
  -2 -16   8       49.87     -145.76    154.02 o 
  -1 -16   8       70.68       28.80    171.05 o 
   0 -16   8       57.86      105.19    171.55 o 
  -5 -15   8       66.30      151.76    116.11 o 
  -4 -15   8       18.71      -24.75    109.27 o 
  -3 -15   8       58.37       69.97    105.01 o 
  -2 -15   8       52.11      154.16    109.65 o 
  -1 -15   8        2.13       30.30    159.03 o 
   0 -15   8      256.28      194.59    166.04 o 
   1 -15   8      485.32      318.31    185.33 o 
   2 -15   8        4.45      260.96    183.57 o 
   3 -15   8      192.32      150.02    194.84 o 
  -6 -14   8       55.26      182.74    114.57 o 
  -5 -14   8       76.65      170.72    127.48 o 
  -4 -14   8        9.14      -94.55     94.55 o 
  -3 -14   8       42.23      -51.34    148.76 o 
  -2 -14   8       64.72       28.02    104.09 o 
  -1 -14   8        6.77      -64.61    150.77 o 
   0 -14   8      146.29       61.86    154.77 o 
   1 -14   8       70.85      -27.30    156.28 o 
   2 -14   8     1007.64      758.09    198.60 o 
   3 -14   8      276.31      494.37    196.35 o 
   4 -14   8        1.39      -37.07    173.06 o 
   5 -14   8        1.27      -58.35    150.27 o 
  -7 -13   8       23.23       95.54    111.79 o 
  -6 -13   8        3.18       -5.48    105.41 o 
  -5 -13   8       23.22      124.89    104.15 o 
  -4 -13   8       45.32       33.92     91.39 o 
  -3 -13   8       58.20       72.18     98.87 o 
  -2 -13   8      285.31      239.68    103.23 o 
  -1 -13   8       14.88      -42.13     87.34 o 
   0 -13   8       36.82       58.85    150.02 o 
   1 -13   8       91.39      141.50    161.03 o 
   2 -13   8        2.86      142.50    157.03 o 
   3 -13   8      304.06      439.53    182.32 o 
   4 -13   8      908.61     1050.86    226.15 o 
   5 -13   8      135.59      241.93    159.78 o 
   6 -13   8       34.61      100.18    161.29 o 
  -8 -12   8        1.19       26.05    125.22 o 
  -7 -12   8       77.94      130.73    129.98 o 
  -6 -12   8       12.22       12.09     94.88 o 
  -5 -12   8        0.00      -78.98     87.66 o 
  -4 -12   8       26.50       65.11    100.24 o 
  -3 -12   8       54.40      -23.43     85.44 o 
  -2 -12   8        2.04      -79.87     79.87 o 
  -1 -12   8      370.74      392.95    100.13 o 
   0 -12   8        3.59      -82.25     82.25 o 
   1 -12   8       13.03      -60.86    134.74 o 
   2 -12   8      215.62        9.77    148.01 o 
   3 -12   8      254.11      120.21    157.78 o 
   4 -12   8      188.60       25.55    136.24 o 
   5 -12   8      366.90      319.31    172.55 o 
   6 -12   8      275.04      238.17    167.30 o 
  -9 -11   8       74.79      120.71    136.74 o 
  -8 -11   8       46.47      135.74    139.25 o 
  -7 -11   8       13.76       61.36    124.47 o 
  -6 -11   8        1.69       15.51     91.63 o 
  -5 -11   8       16.69      134.41     95.08 o 
  -4 -11   8        0.79       50.28     82.75 o 
  -3 -11   8       29.60       36.22     87.55 o 
  -2 -11   8      412.85      236.23     90.08 o 
  -1 -11   8      162.67       51.87     84.15 o 
   0 -11   8       34.90      257.98     95.82 o 
   1 -11   8      738.59      561.49    163.79 o 
   2 -11   8     1149.22     1176.83    208.37 o 
   3 -11   8      230.17      307.04    161.29 o 
   4 -11   8       40.52       69.12    128.23 o 
   5 -11   8      421.51      625.10    190.59 o 
   6 -11   8      122.03       -8.52    137.74 o 
   7 -11   8        8.85      -96.42    142.00 o 
   8 -11   8       23.55      -49.84    165.04 o 
  -9 -10   8        0.42       38.32    132.23 o 
  -8 -10   8       30.38      -88.16     88.16 o 
  -7 -10   8       22.39      -62.11    106.19 o 
  -6 -10   8       88.08      158.76    120.34 o 
  -5 -10   8        5.26      -29.22     80.83 o 
  -4 -10   8        1.52      -76.47     76.47 o 
  -3 -10   8       37.93      -23.13     87.75 o 
  -2 -10   8        7.01      -38.70     67.93 o 
  -1 -10   8      680.08      679.46    104.43 o 
   0 -10   8      399.75      511.54    100.21 o 
   1 -10   8     1605.33     1574.92    129.68 o 
   2 -10   8      282.73      284.00    158.28 o 
   3 -10   8      433.12      311.80    150.27 o 
   4 -10   8      424.13      243.68    156.53 o 
   5 -10   8        7.40       -5.17     97.97 o 
   6 -10   8        8.76     -115.20    153.52 o 
   7 -10   8      155.14       19.53    177.06 o 
   8 -10   8        9.26       35.31    167.55 o 
   9 -10   8      199.72      284.00    217.13 o 
 -10  -9   8       95.11      374.66    159.28 o 
  -9  -9   8       10.99       70.62    128.73 o 
  -8  -9   8      161.48      255.20    139.50 o 
  -7  -9   8      163.66      128.23    120.46 o 
  -6  -9   8       21.75      -19.29     82.37 o 
  -5  -9   8        2.35      -24.22     81.13 o 
  -4  -9   8       22.72       25.80     85.98 o 
  -3  -9   8        2.38      -45.29     73.97 o 
  -2  -9   8      707.18      716.63    102.58 o 
  -1  -9   8      405.25      392.10     83.91 o 
   0  -9   8      556.40      767.74    102.04 o 
   1  -9   8      409.76      348.76     83.82 o 
   2  -9   8      226.30       27.30    104.43 o 
   3  -9   8      400.52      252.06     95.32 o 
   4  -9   8       11.98       39.55     92.00 o 
   5  -9   8      162.85      143.50    150.52 o 
   6  -9   8       29.92      -40.82    154.77 o 
   7  -9   8        3.79     -142.50    166.29 o 
   8  -9   8      310.15      345.61    188.58 o 
   9  -9   8      122.97      100.18    182.07 o 
 -10  -8   8        5.96      -60.61    121.21 o 
  -9  -8   8      269.38      479.35    153.52 o 
  -8  -8   8      114.43      166.79    131.23 o 
  -7  -8   8      281.39      349.37    141.25 o 
  -6  -8   8      477.16      481.26    145.13 o 
  -5  -8   8      549.71      596.41    113.45 o 
  -4  -8   8        8.20      -36.38     75.60 o 
  -3  -8   8      832.92      808.64    156.40 o 
  -2  -8   8       70.11      107.64     68.43 o 
  -1  -8   8       24.73      -13.03     66.54 o 
   0  -8   8     1272.62     1132.40    119.09 o 
   1  -8   8      695.19      511.40    143.25 o 
   2  -8   8      380.57      431.30     90.45 o 
   3  -8   8     1402.30     1074.77    119.41 o 
   4  -8   8       20.89       79.79     95.96 o 
   5  -8   8       40.20       -8.52    127.73 o 
   6  -8   8      213.17      496.38    163.29 o 
   7  -8   8       16.55     -135.74    135.74 o 
   8  -8   8       39.56      -56.35    161.54 o 
   9  -8   8       91.83      -28.55    173.06 o 
  10  -8   8        2.47       62.36    176.81 o 
 -11  -7   8      162.57      395.95    159.03 o 
 -10  -7   8      200.52      210.62    144.25 o 
  -9  -7   8       18.60      -55.10    110.45 o 
  -8  -7   8       83.01      -97.92    103.18 o 
  -7  -7   8      419.16      300.78    125.47 o 
  -6  -7   8      305.33      282.00    123.47 o 
  -5  -7   8       52.81       85.82     85.13 o 
  -4  -7   8      267.03      121.86     75.71 o 
  -3  -7   8        7.46       56.07    115.95 o 
  -2  -7   8     2129.41     1426.24    229.03 o 
  -1  -7   8      565.95      585.40     88.32 o 
   0  -7   8      856.54      723.30     66.07 o 
   1  -7   8      221.64      218.56     54.77 o 
   2  -7   8      857.19      944.24     87.64 o 
   3  -7   8        6.79      -70.04     79.10 o 
   4  -7   8      138.55      138.02     89.42 o 
   5  -7   8      211.84      229.15    140.25 o 
   6  -7   8      654.07      768.11    176.81 o 
   7  -7   8      979.74     1039.59    195.85 o 
   8  -7   8      152.80      115.20    160.78 o 
   9  -7   8      118.93       29.80    164.29 o 
  10  -7   8        4.97      -34.06    188.83 o 
 -11  -6   8      287.08      257.96    150.02 o 
 -10  -6   8        2.14       95.17    114.20 o 
  -9  -6   8       75.71      150.52    115.70 o 
  -8  -6   8        4.25       83.90    112.20 o 
  -7  -6   8       12.27      -55.35    102.43 o 
  -6  -6   8       75.10      120.46    108.69 o 
  -5  -6   8      417.75      363.54    102.06 o 
  -4  -6   8      630.32      483.34     95.89 o 
  -3  -6   8     1780.72     1699.49    122.55 o 
  -2  -6   8     3545.52     3767.40    163.85 o 
   0  -6   8       36.37       24.53     45.74 o 
   1  -6   8       32.61       -1.16     45.80 o 
   2  -6   8      859.96      678.01     59.30 o 
   3  -6   8       25.16       66.74     77.27 o 
   4  -6   8     2707.08     2830.25    218.89 o 
   5  -6   8       72.80      -91.16    133.24 o 
   6  -6   8        2.56     -134.49    134.49 o 
   7  -6   8      643.13      535.45    174.81 o 
   8  -6   8       13.90     -134.99    134.99 o 
   9  -6   8       22.12     -120.21    168.30 o 
  10  -6   8      279.66      230.41    204.61 o 
  11  -6   8      220.57      158.53    225.15 o 
 -11  -5   8       13.61       79.89    118.71 o 
 -10  -5   8      609.49      699.24    161.54 o 
  -9  -5   8      437.06      501.39    141.75 o 
  -8  -5   8      234.66      207.62    121.21 o 
  -7  -5   8      296.92      157.03    111.95 o 
  -6  -5   8      269.97      290.51    115.95 o 
  -5  -5   8        3.89      -72.13     89.16 o 
  -4  -5   8       65.71       82.71     70.44 o 
  -3  -5   8      264.70      246.54     78.60 o 
   0  -5   8     1849.70     1651.25     78.69 o 
   1  -5   8     1240.17     1235.45     70.34 o 
   2  -5   8       17.21        4.70     43.31 o 
   3  -5   8     3652.01     3461.05    149.07 o 
   4  -5   8     4878.70     4644.96    246.44 o 
   5  -5   8      162.71      627.86    161.54 o 
   6  -5   8       25.41      -48.34    146.26 o 
   7  -5   8       44.88     -155.02    155.02 o 
   8  -5   8        2.96      -44.33    163.54 o 
   9  -5   8       84.04      139.50    182.57 o 
  10  -5   8       33.35     -185.83    185.83 o 
  11  -5   8       11.60      -12.77    196.85 o 
 -11  -4   8        0.20       21.79    116.71 o 
 -10  -4   8      494.59      514.66    149.01 o 
  -9  -4   8       35.37      122.22    108.94 o 
  -8  -4   8     1300.09     1410.74    186.58 o 
  -7  -4   8      647.28      622.85    136.99 o 
  -6  -4   8      869.92      757.09    134.24 o 
  -5  -4   8     1089.30      871.54    140.75 o 
  -4  -4   8     2366.45     2425.43    209.50 o 
  -2  -4   8      517.00      672.33     86.90 o 
  -1  -4   8     4689.12     4272.42    108.64 o 
   0  -4   8     1442.21     1628.13     85.83 o 
   1  -4   8     3078.12     3111.50    116.35 o 
   2  -4   8     4173.34     4287.65    109.39 o 
   3  -4   8      346.89      320.81     42.84 o 
   4  -4   8      186.34       65.62    113.20 o 
   5  -4   8     1827.52     1532.46    180.57 o 
   6  -4   8      461.89      704.24    174.56 o 
   7  -4   8      594.39      498.38    189.59 o 
   8  -4   8       47.25      135.99    170.05 o 
   9  -4   8       51.32      214.13    184.83 o 
  10  -4   8      466.31      364.39    209.37 o 
  11  -4   8      122.91       28.55    192.09 o 
 -12  -3   8      270.02      397.95    158.03 o 
 -11  -3   8      208.96      251.44    131.48 o 
 -10  -3   8       19.74       38.82    104.69 o 
  -9  -3   8       44.72        4.76     99.68 o 
  -8  -3   8      542.12      446.54    129.73 o 
  -7  -3   8      201.63      265.33     89.03 o 
  -6  -3   8       45.43      175.61    106.31 o 
  -5  -3   8      254.17      215.63    105.69 o 
  -4  -3   8       79.65      173.06     97.42 o 
  -3  -3   8     4778.70     4135.63    166.09 o 
  -2  -3   8       27.32       47.76     70.53 o 
  -1  -3   8       33.33       54.81     43.22 o 
   0  -3   8     1121.80     1021.80     63.31 o 
   1  -3   8     3920.73     4228.92    110.31 o 
   2  -3   8      441.92      431.81     87.29 o 
   3  -3   8     2704.03     3248.40    276.16 o 
   4  -3   8        6.96      -93.67     93.67 o 
   5  -3   8      273.33      331.59    131.48 o 
   6  -3   8      761.18      615.59    153.77 o 
   7  -3   8      296.22      407.97    165.54 o 
   8  -3   8       82.81        9.27    152.27 o 
   9  -3   8      748.39      732.04    206.36 o 
  10  -3   8     1070.81      902.85    232.16 o 
  11  -3   8        0.73       15.28    186.83 o 
  12  -3   8      147.39      193.34    205.11 o 
 -12  -2   8       54.62      131.98    119.71 o 
 -11  -2   8        2.79      112.95    118.71 o 
 -10  -2   8      655.29      692.47    148.01 o 
  -9  -2   8       21.89       -9.72     77.39 o 
  -8  -2   8      427.23      295.36     82.02 o 
  -7  -2   8      457.77      418.09     86.25 o 
  -6  -2   8     2251.36     1898.61    186.83 o 
  -5  -2   8      822.43     1062.63    151.77 o 
  -4  -2   8     1030.50     1124.49    142.50 o 
  -3  -2   8     1967.25     2477.64    133.21 o 
  -2  -2   8     1987.80     2214.53    159.16 o 
  -1  -2   8       47.17       87.93     44.74 o 
   0  -2   8       21.25      142.43     45.17 o 
   1  -2   8      340.17      511.14     73.96 o 
   2  -2   8     7446.65     7901.07    142.36 o 
   3  -2   8    10263.12     9857.71    154.79 o 
   4  -2   8        0.12       18.93     46.58 o 
   5  -2   8       89.82       21.29    112.95 o 
   6  -2   8      292.78      148.51    144.00 o 
   7  -2   8      847.28     1168.31    198.10 o 
   8  -2   8      658.69      509.90    182.57 o 
   9  -2   8       16.32      -71.63    154.52 o 
  10  -2   8       18.58       26.30    177.06 o 
  11  -2   8      454.72      412.98    223.14 o 
  12  -2   8      376.51      362.39    250.19 o 
 -12  -1   8       72.86       -0.50    119.71 o 
 -11  -1   8      504.03      596.30    145.01 o 
 -10  -1   8     1001.07      889.02    130.98 o 
  -9  -1   8        6.99      -51.05     75.08 o 
  -8  -1   8       33.02       -2.11    157.40 o 
  -7  -1   8      112.46       -0.69     69.50 o 
  -6  -1   8      539.36      435.27    126.47 o 
  -5  -1   8     3335.67     3473.39    233.66 o 
  -4  -1   8     1269.93     1142.77    130.98 o 
  -3  -1   8     4712.44     5075.72    245.68 o 
  -2  -1   8     4374.08     4098.07    160.03 o 
  -1  -1   8     2805.64     3134.37    121.15 o 
   2  -1   8      880.62      841.98     60.09 o 
   3  -1   8      147.04      201.64     49.75 o 
   4  -1   8     3409.11     3185.39    106.32 o 
   5  -1   8     5162.78     4722.35    270.73 o 
   7  -1   8     1770.93     2016.81    232.41 o 
   8  -1   8      962.59      907.85    215.63 o 
   9  -1   8       14.18      -95.92    168.30 o 
  10  -1   8       12.08     -161.79    174.81 o 
  11  -1   8      133.72      215.13    212.88 o 
  12  -1   8       36.36      202.36    233.16 o 
 -12   0   8       65.28       -2.50    120.71 o 
 -11   0   8        2.58        6.27     84.00 o 
 -10   0   8      316.05      397.25     99.60 o 
  -9   0   8     2030.28     1970.43    146.35 o 
  -8   0   8      363.61      225.70     84.86 o 
  -7   0   8      548.96      482.85    135.24 o 
  -6   0   8     1055.71      966.21    149.76 o 
  -5   0   8        4.08      181.07    107.44 o 
  -4   0   8      393.07      281.00    102.93 o 
  -3   0   8      219.47      276.74     98.67 o 
  -2   0   8      162.80      189.33     90.41 o 
  -1   0   8     6342.39     7230.07    149.22 o 
   0   0   8    55906.18    59134.81    413.36 o 
   1   0   8    11976.41    12340.90    323.92 o 
   2   0   8      775.56      800.70     69.82 o 
   3   0   8      703.18      661.55     59.18 o 
   4   0   8     6896.59     6327.58    123.78 o 
   5   0   8     2101.65     1670.70    186.33 o 
   6   0   8      286.28      239.67    143.50 o 
   7   0   8      273.46       60.61    144.51 o 
   8   0   8      319.98      305.79    164.29 o 
   9   0   8     2225.06     1893.35    250.44 o 
  10   0   8      968.79      945.92    226.90 o 
  11   0   8        4.23     -119.21    169.80 o 
  12   0   8      171.30      109.44    209.12 o 
 -11   1   8       21.74       29.60     85.68 o 
 -10   1   8      310.63      190.69     88.15 o 
  -9   1   8      524.04      607.08    103.51 o 
  -8   1   8      508.10      582.54    102.14 o 
  -7   1   8      899.99      639.38    139.25 o 
  -6   1   8      282.23      244.43    119.71 o 
  -5   1   8     3429.65     2820.48    212.12 o 
  -4   1   8     6012.41     5811.52    281.25 o 
  -3   1   8      274.13      243.43    102.93 o 
  -2   1   8      228.89      224.40     94.17 o 
  -1   1   8     4348.00     4071.58    253.03 o 
   0   1   8     7234.61     8085.03    302.64 o 
   1   1   8     7293.26     8387.88    564.37 o 
   2   1   8      762.44      835.57     69.93 o 
   3   1   8     4528.48     4411.71     95.89 o 
   4   1   8     3949.18     3747.65    257.33 o 
   5   1   8     2539.32     2294.22    104.38 o 
   6   1   8     1720.03     1564.55    242.55 o 
   7   1   8      319.45      371.91    163.79 o 
   8   1   8      329.62      165.54    159.78 o 
   9   1   8      139.75       39.57    166.79 o 
  10   1   8      744.99      361.39    197.60 o 
  11   1   8      465.05      352.87    214.63 o 
  12   1   8        1.51      186.08    207.62 o 
 -11   2   8      683.13      729.07    122.66 o 
 -10   2   8       63.41      -21.31     82.48 o 
  -9   2   8      110.15      127.35     84.12 o 
  -8   2   8     1542.89     1235.43    171.55 o 
  -7   2   8     1631.82     1295.04    176.56 o 
  -6   2   8       86.81      114.95    110.95 o 
  -5   2   8       13.15       -9.77    101.68 o 
  -4   2   8       27.37       59.35     95.17 o 
  -3   2   8     6140.01     6193.20    275.99 o 
  -2   2   8    11759.68    10300.46    341.10 o 
  -1   2   8      162.15      327.32     68.03 o 
   0   2   8      777.80      913.12     75.38 o 
   1   2   8     3109.43     2922.56     97.49 o 
   2   2   8     5408.71     5030.92    101.83 o 
   3   2   8        4.53      -37.65     39.81 o 
   4   2   8      997.53      873.65     79.48 o 
   5   2   8        3.25      100.12     60.53 o 
   6   2   8     1990.52     1646.15    105.45 o 
   7   2   8      648.45      675.44    173.31 o 
   8   2   8      926.82      641.13    188.58 o 
   9   2   8      202.56     -146.76    146.76 o 
  10   2   8     1631.60     1700.76    255.45 o 
  11   2   8      119.07      242.93    203.36 o 
  12   2   8        8.39      186.83    205.86 o 
 -11   3   8       36.36      138.40     96.04 o 
 -10   3   8      173.98      255.93     97.59 o 
  -9   3   8      368.30      421.22    102.23 o 
  -8   3   8       40.24       62.61    109.44 o 
  -7   3   8      152.60       60.36    127.22 o 
  -6   3   8     1517.96     1206.38    173.81 o 
  -5   3   8      579.05      456.06    124.97 o 
  -4   3   8      274.10      223.65    103.18 o 
  -3   3   8     4281.89     4515.23    247.69 o 
  -2   3   8      296.29      306.04    112.20 o 
   0   3   8      471.33      493.67     58.72 o 
   1   3   8        0.29      -31.93     31.93 o 
   2   3   8       19.10       -3.77     44.86 o 
   3   3   8     6670.74     6116.41    153.50 o 
   4   3   8     1335.95     1672.37    106.68 o 
   5   3   8       24.01       67.25     59.83 o 
   6   3   8      851.60      760.58     89.06 o 
   7   3   8        4.83       -6.67     67.45 o 
   8   3   8       21.08      -23.79    153.27 o 
   9   3   8        3.13       84.65    159.03 o 
  10   3   8      207.83      188.08    194.09 o 
  11   3   8      227.30      219.14    194.59 o 
  12   3   8      342.11      500.63    223.65 o 
 -11   4   8      187.99       75.63    158.28 o 
 -10   4   8     1091.11     1173.78    144.39 o 
  -9   4   8        0.29       73.10     88.70 o 
  -8   4   8      245.46      345.61    137.49 o 
  -7   4   8        3.81       67.87    120.21 o 
  -6   4   8       14.68       51.09    113.45 o 
  -5   4   8     1128.84     1157.04    162.04 o 
  -4   4   8      343.09      192.84    104.69 o 
  -3   4   8        5.09       71.38     94.67 o 
  -2   4   8     8373.15     7377.29    305.79 o 
  -1   4   8     6428.12     6204.09    220.64 o 
   0   4   8     1086.67     1108.43     78.35 o 
   1   4   8      816.93      691.05     65.06 o 
   2   4   8      394.67      333.89     77.76 o 
   3   4   8     2421.23     2752.49     74.18 o 
   4   4   8     1523.84     1169.55     98.60 o 
   5   4   8     2573.46     2377.85    131.14 o 
   6   4   8      447.56      302.47     82.04 o 
   7   4   8     1347.58     1221.66    109.22 o 
   8   4   8     1677.38     1260.98    204.86 o 
   9   4   8       50.26       22.54    152.77 o 
  10   4   8      431.26      426.75    188.83 o 
  11   4   8       20.90       98.17    188.33 o 
  12   4   8       69.74      -16.78    187.08 o 
 -11   5   8       34.96      148.76    166.54 o 
 -10   5   8       43.20      106.65     94.05 o 
  -9   5   8      220.39      158.64     98.65 o 
  -8   5   8        4.50       90.66    119.71 o 
  -7   5   8      662.42      522.42    153.52 o 
  -6   5   8      286.21      245.68    127.48 o 
  -5   5   8      397.10      614.59    141.00 o 
  -4   5   8     1508.87     1589.81    186.83 o 
  -3   5   8     2564.30     2494.91    202.86 o 
  -2   5   8      365.63      244.93    104.18 o 
  -1   5   8      368.18      225.26     80.12 o 
   0   5   8      686.05      588.47     80.91 o 
   1   5   8     5180.97     4999.84    177.26 o 
   2   5   8      714.34      787.41     87.46 o 
   3   5   8      124.70      158.52     66.25 o 
   4   5   8      500.27      579.33    125.10 o 
   5   5   8      181.27      106.71    118.58 o 
   6   5   8       23.00       45.04    126.60 o 
   7   5   8      664.62      551.46    101.44 o 
   8   5   8       33.18       -7.89     82.44 o 
   9   5   8      767.37      910.86    195.60 o 
  10   5   8      767.89      861.52    206.87 o 
  11   5   8        5.39      -73.38    163.29 o 
  12   5   8        0.25      -43.08    173.31 o 
 -10   6   8       56.36       70.52     96.10 o 
  -9   6   8      292.57      265.65    122.97 o 
  -8   6   8       15.01        3.76    126.47 o 
  -7   6   8       31.90       74.88    126.47 o 
  -6   6   8      331.13      377.67    139.50 o 
  -5   6   8        0.32      -34.56    107.19 o 
  -4   6   8     5069.05     4791.97    296.27 o 
  -3   6   8      586.76      386.43    123.72 o 
  -1   6   8     2209.48     2072.87    141.72 o 
   0   6   8     1024.40      838.35     77.56 o 
   1   6   8      122.55      376.96    157.28 o 
   2   6   8     2187.64     2056.25    125.16 o 
   3   6   8     2540.32     2347.52    134.11 o 
   4   6   8      830.42      552.39    134.74 o 
   5   6   8      694.35      625.62     93.56 o 
   6   6   8       90.41       41.40     75.37 o 
   7   6   8      380.58      309.95     97.85 o 
   8   6   8     1131.94     1092.51    123.18 o 
   9   6   8      270.16      457.81    167.05 o 
  10   6   8       20.13      133.24    161.54 o 
  11   6   8      281.14      513.66    210.12 o 
  12   6   8       87.03      125.72    197.35 o 
 -10   7   8      118.13      164.54    167.05 o 
  -9   7   8      149.01      152.27    108.24 o 
  -8   7   8        3.05      -36.56    126.97 o 
  -7   7   8      879.35     1067.64    183.32 o 
  -6   7   8        2.90      -32.31    113.45 o 
  -5   7   8      216.81      206.36    134.74 o 
  -4   7   8      148.94      210.12    121.46 o 
  -3   7   8      184.04      -45.58    105.44 o 
  -2   7   8     1099.67     1227.68    128.91 o 
  -1   7   8       77.11       -4.94     76.31 o 
   0   7   8      182.65      210.51     93.79 o 
   1   7   8      232.56       81.87     87.53 o 
   2   7   8     8526.40     7899.05    272.36 o 
   3   7   8      734.10      820.81     98.81 o 
   4   7   8      750.47      652.71     99.70 o 
   5   7   8      208.54       54.10     76.09 o 
   6   7   8      324.28      253.31     89.31 o 
   7   7   8      183.90      420.55    107.03 o 
   8   7   8      114.70      121.09     93.45 o 
   9   7   8       61.40       29.76     91.51 o 
  11   7   8      627.43      633.87    206.36 o 
 -10   8   8       11.33       -7.01    167.05 o 
  -9   8   8       83.10      118.50    112.09 o 
  -8   8   8        6.87      -70.88    139.25 o 
  -7   8   8        0.90      149.01    134.99 o 
  -6   8   8      493.99      419.24    146.26 o 
  -5   8   8        0.18      -26.80    124.97 o 
  -4   8   8      221.07      216.13    134.49 o 
  -3   8   8     1834.53     1793.17    216.38 o 
  -2   8   8      712.60      531.56    107.91 o 
  -1   8   8      401.35      400.03     98.86 o 
   0   8   8     2585.46     2399.49    220.14 o 
   1   8   8        0.38       60.19     69.87 o 
   2   8   8       30.04       94.53     71.72 o 
   3   8   8     1452.64     1500.09    121.83 o 
   4   8   8      978.45      911.42    160.78 o 
   5   8   8      596.59      416.03    136.74 o 
   6   8   8     2194.61     1933.29    144.09 o 
   7   8   8      453.37      372.11    101.01 o 
   8   8   8      120.92       56.93     93.67 o 
   9   8   8      324.18      391.96    107.65 o 
  10   8   8        1.75       90.91    148.26 o 
  11   8   8        1.39      136.99    172.05 o 
  -9   9   8       76.08       51.09    162.04 o 
  -8   9   8       82.37       67.37    158.28 o 
  -7   9   8        1.64      -14.28    123.22 o 
  -6   9   8       13.33       25.80    130.23 o 
  -5   9   8      213.35      276.49    141.75 o 
  -4   9   8      153.03      205.11    132.23 o 
  -3   9   8      386.25      391.46    104.04 o 
  -2   9   8       15.64        7.86     90.84 o 
  -1   9   8     1350.36     1458.75    147.40 o 
   0   9   8      775.60      724.28    142.00 o 
   1   9   8       93.99      123.16     77.57 o 
   2   9   8      377.51      415.69     89.43 o 
   3   9   8       49.43       56.70     76.86 o 
   4   9   8       45.47      -15.73     76.16 o 
   5   9   8      110.43      157.82    139.87 o 
   6   9   8       10.87        0.52     83.44 o 
   7   9   8      203.65      160.74     95.11 o 
   8   9   8      237.03       51.72     90.85 o 
   9   9   8       93.59      109.74    104.94 o 
  10   9   8      248.84      221.68    111.77 o 
  -9  10   8      249.14      174.56    175.06 o 
  -7  10   8       48.39      -68.87    126.47 o 
  -6  10   8       68.78      101.93    146.26 o 
  -5  10   8        0.34      145.51    128.73 o 
  -4  10   8      741.97      631.37    165.04 o 
  -3  10   8      685.98      631.34    128.89 o 
  -2  10   8      502.55      559.91    121.44 o 
  -1  10   8     1996.33     2003.04    238.42 o 
   0  10   8      139.03       96.92    128.73 o 
   1  10   8      674.86      854.76    173.06 o 
   2  10   8      754.46      588.95     99.88 o 
   3  10   8       79.54       73.08     79.35 o 
   4  10   8       35.89        2.59     76.34 o 
   5  10   8        0.27       14.50     78.87 o 
   6  10   8      387.24      452.21    104.94 o 
   7  10   8       49.72       45.28     88.09 o 
   8  10   8       50.91      114.84     98.23 o 
   9  10   8       24.96       35.57    100.69 o 
  10  10   8      183.94      275.49    158.03 o 
  -7  11   8       15.70      182.32    162.04 o 
  -6  11   8       86.60     -135.24    151.27 o 
  -5  11   8      110.83      229.15    142.75 o 
  -4  11   8      153.71      188.33    148.76 o 
  -3  11   8      404.65      528.43    121.77 o 
  -2  11   8      610.54      626.82    124.92 o 
  -1  11   8     1401.10     1544.48    223.39 o 
   0  11   8        5.92      137.74    141.25 o 
   1  11   8      802.36      786.89    178.82 o 
   2  11   8      579.13      416.80     94.35 o 
   3  11   8       72.02       20.52     72.16 o 
   4  11   8       46.83       45.61     83.32 o 
   5  11   8      105.01       79.03     82.14 o 
   6  11   8       99.02       30.59     86.18 o 
   7  11   8        2.00       15.59     90.11 o 
   8  11   8        1.51       71.88    139.50 o 
   9  11   8      145.42      303.79    171.30 o 
  10  11   8       24.57        1.25    165.04 o 
  -6  12   8      166.46       45.83    162.79 o 
  -5  12   8      256.52      125.47    145.76 o 
  -4  12   8       22.92      -20.54    132.73 o 
  -3  12   8       10.54       23.54    102.58 o 
  -2  12   8     1046.76      775.66    136.25 o 
  -1  12   8       98.31       66.87    148.26 o 
   0  12   8       95.39       29.80    139.50 o 
   1  12   8     1283.39      967.71    194.84 o 
   2  12   8       20.89      -57.35    130.23 o 
   3  12   8       89.43      142.43     94.62 o 
   4  12   8        8.81      209.12     93.80 o 
   5  12   8       72.75       50.39     87.13 o 
   6  12   8      110.55       25.81    178.19 o 
   7  12   8      102.00     -131.23    131.23 o 
   8  12   8       20.38      248.94    151.02 o 
   9  12   8      154.94      148.26    179.57 o 
  -6  13   8      143.16      241.18    168.80 o 
  -5  13   8      168.87      200.35    160.28 o 
  -4  13   8     1376.19     1389.35    192.47 o 
  -3  13   8      293.56      453.83    131.46 o 
  -2  13   8       23.45       58.87    108.21 o 
  -1  13   8      235.73      221.89    167.80 o 
   0  13   8       83.40      -13.02    146.01 o 
   1  13   8       92.65       39.57    144.25 o 
   2  13   8      503.92      431.26    164.79 o 
   3  13   8       39.35       22.79    142.25 o 
   4  13   8        9.16       -5.72     82.85 o 
   5  13   8       88.91        9.77    140.00 o 
   6  13   8        1.03       79.89    146.01 o 
   7  13   8       14.67      107.94    163.79 o 
   8  13   8       76.27       59.61    149.26 o 
  -5  14   8       99.59      220.64    164.04 o 
  -4  14   8      201.67      172.46    298.15 o 
  -3  14   8      279.78      284.67    128.64 o 
  -2  14   8      671.06      765.73    152.04 o 
  -1  14   8        5.09     -121.46    148.76 o 
   0  14   8       22.77      -67.87    150.52 o 
   1  14   8       57.77       80.39    150.27 o 
   2  14   8      138.57      157.53    153.27 o 
   3  14   8        5.11       16.53    139.75 o 
   4  14   8        0.61      -73.38    129.98 o 
   5  14   8       30.24       -6.26    149.76 o 
   6  14   8       41.02       75.88    146.76 o 
   7  14   8       62.22      113.45    183.32 o 
  -4  15   8       63.39       20.25    117.67 o 
  -3  15   8      669.14      677.16    155.53 o 
  -2  15   8      317.08      411.99    138.57 o 
  -1  15   8      344.43       85.90    182.07 o 
   0  15   8      345.58      504.89    199.10 o 
   1  15   8       29.30      -30.30    148.51 o 
   2  15   8       30.18      -65.62    152.27 o 
   3  15   8      184.41      301.03    167.30 o 
   4  15   8      176.33       65.62    163.04 o 
   5  15   8      340.56      173.31    168.05 o 
   6  15   8       12.02       80.64    167.30 o 
  -2  16   8      478.49      579.82    157.76 o 
  -1  16   8     1095.14      861.77    238.67 o 
   0  16   8      173.00      243.93    187.83 o 
   1  16   8      135.72       53.09    168.80 o 
   2  16   8       80.92      233.41    183.07 o 
   3  16   8       40.11      192.84    175.31 o 
   4  16   8       10.96      -93.42    149.26 o 
  -4 -15   9        0.58      -39.83     99.40 o 
  -3 -15   9       24.01      -54.54    104.99 o 
  -2 -15   9       30.43      102.18    163.79 o 
  -1 -15   9       62.50      141.00    167.05 o 
   0 -15   9       19.88     -132.23    171.55 o 
   1 -15   9      554.87      571.26    213.88 o 
   2 -15   9      989.76     1192.86    266.47 o 
  -6 -14   9        1.72      -48.32    108.46 o 
  -5 -14   9       34.71        7.16    107.14 o 
  -4 -14   9       38.18      -74.08     98.56 o 
  -3 -14   9      150.99       87.68    102.64 o 
  -2 -14   9       51.28        1.91    107.28 o 
  -1 -14   9      163.90      114.70    166.04 o 
   0 -14   9       23.57       49.84    162.29 o 
   1 -14   9      599.28      965.96    218.64 o 
   2 -14   9       21.96       38.82    163.79 o 
   3 -14   9      585.84      545.96    205.61 o 
   4 -14   9      396.90      361.39    196.85 o 
  -7 -13   9        6.28       68.83    114.37 o 
  -6 -13   9       89.83      168.90    115.25 o 
  -5 -13   9        1.65       35.70    106.85 o 
  -4 -13   9       19.73      -57.95     93.00 o 
  -3 -13   9        3.81      -47.14     95.59 o 
  -2 -13   9       94.70      208.02    106.14 o 
  -1 -13   9       19.24       13.77    151.02 o 
   0 -13   9        2.96      -80.14    133.74 o 
   1 -13   9      102.53       82.65    153.27 o 
   2 -13   9      348.89      310.30    172.55 o 
   3 -13   9     1007.33     1183.34    234.16 o 
   4 -13   9       35.25      115.45    172.30 o 
   5 -13   9      149.45      197.85    166.79 o 
   6 -13   9       12.33      151.02    161.79 o 
  -8 -12   9       65.59       99.68    143.75 o 
  -7 -12   9        0.25      -16.53    122.97 o 
  -6 -12   9        5.79       97.37    102.42 o 
  -5 -12   9       46.33       27.59    109.69 o 
  -4 -12   9        7.60       22.03     87.60 o 
  -3 -12   9       25.68       12.15     91.34 o 
  -2 -12   9      211.10      260.51     98.66 o 
  -1 -12   9      776.92      634.25    123.09 o 
   0 -12   9       46.87       95.17    141.50 o 
   1 -12   9       81.00       48.84    156.28 o 
   2 -12   9       39.30       68.37    146.76 o 
   3 -12   9      280.56      279.99    171.55 o 
   4 -12   9       84.74      150.27    169.05 o 
   5 -12   9      427.75      472.33    168.80 o 
   6 -12   9      140.19      188.83    163.54 o 
   7 -12   9      135.02      259.21    170.55 o 
  -8 -11   9      169.89      343.11    158.03 o 
  -7 -11   9        9.57       88.66    131.23 o 
  -6 -11   9       40.73      108.11    103.02 o 
  -5 -11   9        3.95      -43.03     86.95 o 
  -4 -11   9        2.87       71.48     90.90 o 
  -3 -11   9       77.23       48.61     78.46 o 
  -2 -11   9        9.42      -55.22     76.24 o 
  -1 -11   9       20.95      -82.91     82.91 o 
   0 -11   9     1776.13     1724.91    144.79 o 
   1 -11   9      166.68      274.74    158.78 o 
   2 -11   9      334.62      475.09    166.79 o 
   3 -11   9      891.55      755.84    192.84 o 
   4 -11   9        5.70       40.07    136.99 o 
   5 -11   9      328.53      515.91    178.32 o 
   6 -11   9       91.40       77.64    150.52 o 
   7 -11   9      169.98      198.85    144.25 o 
   8 -11   9      190.16      295.27    194.09 o 
  -9 -10   9      240.54      232.41    148.76 o 
  -8 -10   9      179.43      245.93    144.00 o 
  -7 -10   9       12.48       63.86    123.72 o 
  -6 -10   9       12.22       63.94     90.67 o 
  -5 -10   9      204.44      168.51     91.94 o 
  -4 -10   9      165.63      131.51     90.55 o 
  -3 -10   9       64.11       43.62     76.41 o 
  -2 -10   9      504.25      521.74    101.74 o 
  -1 -10   9      162.67      242.49     84.50 o 
   0 -10   9     1762.53     1929.46    145.26 o 
   1 -10   9      338.99      387.94    143.00 o 
   2 -10   9     1157.83     1080.66    201.11 o 
   3 -10   9       67.34      105.94    156.78 o 
   4 -10   9      153.80      189.59    141.50 o 
   5 -10   9       19.05       18.28    143.75 o 
   6 -10   9      358.64      426.95    122.60 o 
   7 -10   9        5.30       77.89    151.02 o 
   8 -10   9      102.41       29.30    164.79 o 
 -10  -9   9        8.71       30.55    133.24 o 
  -9  -9   9      263.27      247.19    139.25 o 
  -8  -9   9      149.65      -88.41     88.41 o 
  -7  -9   9      384.53      427.00    147.51 o 
  -6  -9   9       71.31      146.22     94.78 o 
  -5  -9   9       22.97      126.86     91.98 o 
  -4  -9   9       60.56      170.98     93.06 o 
  -3  -9   9       70.04       14.01     85.51 o 
  -2  -9   9        4.58      -27.45     72.09 o 
  -1  -9   9      935.20      788.26    108.07 o 
   0  -9   9     1051.57      958.38    105.10 o 
   1  -9   9      790.22     1028.82    107.84 o 
   2  -9   9     1407.55     1245.20    201.86 o 
   3  -9   9      211.50      228.65    159.53 o 
   4  -9   9     1345.02     1312.67    133.15 o 
   5  -9   9      122.90       55.22     93.79 o 
   6  -9   9       21.51      -60.61    147.76 o 
   7  -9   9       11.51     -115.20    164.04 o 
   8  -9   9       13.18       30.05    161.79 o 
   9  -9   9        6.11       24.54    176.56 o 
 -10  -8   9        0.85       92.66    133.74 o 
  -9  -8   9       43.58      202.86    143.00 o 
  -8  -8   9      390.35      338.60    144.25 o 
  -7  -8   9       29.69      135.99    119.96 o 
  -6  -8   9      892.33      827.86    124.58 o 
  -5  -8   9       72.80       92.67     81.89 o 
  -4  -8   9        5.38        4.56     81.92 o 
  -3  -8   9       14.28       10.92     76.99 o 
  -2  -8   9       47.30       -2.05     74.85 o 
  -1  -8   9      515.24      487.01     87.55 o 
   0  -8   9      316.69      547.75     89.91 o 
   1  -8   9      794.87      840.58     90.91 o 
   2  -8   9     1395.46     1185.52    249.19 o 
   3  -8   9       65.49       30.79     87.13 o 
   4  -8   9       12.66      -80.22     80.22 o 
   5  -8   9       10.58      -16.24     95.11 o 
   6  -8   9       57.21      119.46    145.76 o 
   7  -8   9       20.35      -68.87    151.27 o 
   8  -8   9       47.03       72.13    173.81 o 
   9  -8   9        7.09       90.66    179.82 o 
  10  -8   9       34.04      -69.62    193.84 o 
 -10  -7   9        0.56       78.39    124.22 o 
  -9  -7   9        9.27       19.28    108.69 o 
  -8  -7   9      567.72      504.89    147.01 o 
  -7  -7   9       74.37        2.50     97.17 o 
  -6  -7   9      277.75      272.73    114.70 o 
  -5  -7   9      364.37      327.54     98.63 o 
  -4  -7   9       22.51        5.15     75.21 o 
  -3  -7   9      958.66      797.87    103.75 o 
  -2  -7   9      122.93      394.11     98.55 o 
  -1  -7   9     1295.52     1400.33    114.45 o 
   0  -7   9       53.36       43.43     66.25 o 
   1  -7   9     3035.18     2806.30    106.82 o 
   2  -7   9      355.83      351.73     92.67 o 
   3  -7   9      805.97      689.61    104.63 o 
   4  -7   9     1984.42     1972.45    305.04 o 
   5  -7   9      298.50      230.91    143.75 o 
   6  -7   9      112.42       81.64    157.53 o 
   7  -7   9      261.80      123.97    178.06 o 
   8  -7   9      105.25       87.15    168.80 o 
   9  -7   9       87.44      104.18    188.83 o 
  10  -7   9      242.83      214.63    199.10 o 
 -11  -6   9       36.42       90.91    118.71 o 
 -10  -6   9      711.56      797.16    168.55 o 
  -9  -6   9      170.01      139.00    122.97 o 
  -8  -6   9       42.86       -3.76    108.19 o 
  -7  -6   9       64.60       97.42    111.95 o 
  -6  -6   9      844.87      741.56    150.02 o 
  -5  -6   9      348.62      393.05     96.69 o 
  -4  -6   9       44.23       45.84     77.10 o 
  -3  -6   9      937.32      896.94    123.84 o 
  -2  -6   9     2717.38     2758.16    148.61 o 
  -1  -6   9     3693.83     3482.85    156.93 o 
   0  -6   9      108.00       66.22     47.00 o 
   1  -6   9       45.01       54.64     47.91 o 
   2  -6   9     1898.91     1800.06     86.93 o 
   4  -6   9     1037.77     1041.25    123.87 o 
   5  -6   9      278.78      198.10    145.76 o 
   6  -6   9       59.68        5.51    145.51 o 
   7  -6   9      165.84       -3.76    147.51 o 
   8  -6   9      317.45      324.32    183.57 o 
   9  -6   9       41.64      171.80    186.08 o 
  10  -6   9       36.04       40.82    202.11 o 
 -11  -5   9      384.98      335.09    151.52 o 
 -10  -5   9      434.67      506.14    152.27 o 
  -9  -5   9       96.46       77.39    110.19 o 
  -8  -5   9      972.77      991.25    159.78 o 
  -7  -5   9      561.29      593.55    146.76 o 
  -6  -5   9        9.56       78.39    106.94 o 
  -5  -5   9      623.90      533.69    126.72 o 
  -4  -5   9      967.30      897.23    108.09 o 
  -3  -5   9       22.54       -0.36     62.20 o 
  -2  -5   9     5977.69     5563.12    193.18 o 
  -1  -5   9     2832.98     2840.42     96.11 o 
   0  -5   9     1517.87     1271.37     76.58 o 
   1  -5   9     3307.15     3354.34    110.19 o 
   2  -5   9      548.94      564.31     59.04 o 
   3  -5   9       21.24      102.40     86.03 o 
   4  -5   9     1491.07     1637.97    196.35 o 
   5  -5   9     1203.01     1255.22    184.58 o 
   6  -5   9      175.77       61.11    135.99 o 
   7  -5   9     1232.83      928.39    199.35 o 
   8  -5   9      242.52      235.17    169.05 o 
   9  -5   9      753.48     1183.09    236.67 o 
  10  -5   9       70.90       67.37    189.84 o 
  11  -5   9      246.81       89.91    206.36 o 
 -11  -4   9        1.79      -62.86    105.94 o 
 -10  -4   9      114.65       45.83    112.95 o 
  -9  -4   9      391.16      416.99    135.24 o 
  -8  -4   9      525.12      566.25    145.51 o 
  -7  -4   9      260.39      136.49    106.44 o 
  -6  -4   9        8.75      -41.82     98.17 o 
  -5  -4   9        6.78        7.51    101.93 o 
  -4  -4   9      339.36      197.79     84.61 o 
  -3  -4   9     3937.91     3297.55    336.85 o 
  -2  -4   9       10.11      -31.59     45.04 o 
  -1  -4   9      728.18      761.75     63.17 o 
   0  -4   9     1637.01     1511.82     77.88 o 
   1  -4   9     1128.76     1002.98     70.69 o 
   3  -4   9      305.87      399.37     49.06 o 
   4  -4   9     1280.68     1022.71    109.06 o 
   5  -4   9       14.97       95.42    132.23 o 
   6  -4   9      521.01      702.49    179.82 o 
   7  -4   9      413.97       72.13    155.02 o 
   8  -4   9     1285.09      962.45    200.10 o 
   9  -4   9      110.40      -67.37    157.28 o 
  10  -4   9      179.68      404.97    200.85 o 
  11  -4   9       66.89       34.06    193.84 o 
 -11  -3   9       93.44      103.43    119.21 o 
 -10  -3   9       89.24       30.55    106.94 o 
  -9  -3   9      102.30      176.56    110.45 o 
  -8  -3   9       49.23       74.13    114.20 o 
  -7  -3   9     1359.11     1108.46    171.30 o 
  -6  -3   9     1829.70     1811.70    191.59 o 
  -5  -3   9      833.41      478.85    111.95 o 
  -4  -3   9     2109.89     1743.63    119.69 o 
  -2  -3   9       43.82      140.63     51.84 o 
  -1  -3   9      195.02       89.52     49.77 o 
   0  -3   9       23.36       18.85     44.18 o 
   1  -3   9      837.93      803.72     65.67 o 
   2  -3   9    14613.29    16804.01    359.15 o 
   3  -3   9     7085.09     6562.71    129.07 o 
   4  -3   9       56.60        0.50    115.45 o 
   5  -3   9      711.92      611.58    145.51 o 
   6  -3   9      821.48      839.23    180.32 o 
   7  -3   9        1.19      -42.07    151.02 o 
   8  -3   9      722.12      661.92    205.36 o 
   9  -3   9       91.46      107.19    180.57 o 
  10  -3   9       74.90      171.05    202.86 o 
  11  -3   9     1163.52     1442.55    285.50 o 
 -11  -2   9     1428.39     1116.22    190.09 o 
 -10  -2   9      295.81      175.81    118.71 o 
  -9  -2   9      116.37      109.44    117.46 o 
  -8  -2   9      138.57       70.63     70.79 o 
  -7  -2   9       25.74       14.23     72.40 o 
  -6  -2   9      230.95      331.84    128.98 o 
  -5  -2   9     1334.12     1330.60    169.55 o 
  -4  -2   9      751.24      759.09    135.74 o 
  -3  -2   9     6605.13     6359.30    221.64 o 
  -2  -2   9    10586.44     9771.64    172.23 o 
  -1  -2   9      123.48       39.08     55.08 o 
   0  -2   9       80.50       78.83     49.58 o 
   1  -2   9      436.04      511.83     61.00 o 
   2  -2   9     6231.33     5642.83    129.85 o 
   3  -2   9      296.30      540.78    143.90 o 
   4  -2   9     2752.03     2351.38     90.85 o 
   5  -2   9      919.13      722.78    158.28 o 
   6  -2   9     2160.56     1687.48    205.36 o 
   7  -2   9      704.59      961.45    195.35 o 
   8  -2   9       29.75      250.19    171.55 o 
   9  -2   9        6.54      -79.89    171.05 o 
  10  -2   9      193.51      153.52    194.84 o 
  11  -2   9      232.21      254.70    222.64 o 
  12  -2   9      209.72     -126.47    212.63 o 
 -11  -1   9       29.81       93.42    118.46 o 
 -10  -1   9      896.33     1082.66    182.07 o 
  -9  -1   9      998.38      922.48    110.85 o 
  -8  -1   9       63.25      -38.94     67.96 o 
  -7  -1   9       38.05      -86.90    108.69 o 
  -6  -1   9     1157.06     1258.47    169.05 o 
  -5  -1   9     1338.88     1250.71    162.29 o 
  -4  -1   9        9.38      179.32    106.69 o 
  -3  -1   9     3554.00     3678.00    225.65 o 
  -2  -1   9      234.88      238.57     63.05 o 
  -1  -1   9    14966.37    14594.22    209.29 o 
   0  -1   9     1049.82     1123.82     73.16 o 
   1  -1   9     1756.17     1833.85     99.20 o 
   2  -1   9     1568.57     1660.57     85.39 o 
   3  -1   9     3070.38     3030.43     98.04 o 
   4  -1   9     2325.15     2098.48     98.81 o 
   5  -1   9      423.55      324.07    113.95 o 
   6  -1   9        5.29       48.08    139.00 o 
   7  -1   9      759.95      604.07    155.27 o 
   8  -1   9     1620.64     1416.25    217.63 o 
   9  -1   9      314.00      100.93    165.29 o 
  10  -1   9       24.38        9.52    178.57 o 
  11  -1   9      206.80       35.56    193.09 o 
  12  -1   9     1006.14      973.47    258.71 o 
 -11   0   9      158.14       99.09     86.01 o 
 -10   0   9      475.97      537.57    143.63 o 
  -9   0   9      365.74      317.91     89.08 o 
  -8   0   9       97.10      124.76     80.30 o 
  -7   0   9      609.03      466.07    142.25 o 
  -6   0   9      289.17      364.14    126.22 o 
  -5   0   9      781.10      464.07    125.72 o 
  -4   0   9     7655.85     6905.71    308.29 o 
  -3   0   9     1917.51     1809.45    167.55 o 
  -2   0   9     1592.25     1609.73    108.62 o 
  -1   0   9     5992.74     5551.00    133.14 o 
   0   0   9       16.06      152.52     95.17 o 
   2   0   9      350.87      332.58     56.46 o 
   3   0   9      318.91      248.68     52.52 o 
   4   0   9     2701.66     2482.49    129.60 o 
   5   0   9     3390.39     3020.35     95.62 o 
   6   0   9      611.54      509.65    157.78 o 
   7   0   9     1601.58     1373.43    213.88 o 
   8   0   9      747.63      784.89    207.37 o 
   9   0   9       81.29      157.28    177.31 o 
  10   0   9      157.88      176.81    187.08 o 
  11   0   9        2.79      191.84    191.59 o 
  12   0   9       12.47       42.83    213.38 o 
 -11   1   9      141.33       52.03     88.14 o 
 -10   1   9       21.13      -38.72     80.21 o 
  -9   1   9      370.26      410.06     97.02 o 
  -8   1   9     1761.54     1788.41    209.87 o 
  -7   1   9      883.11      915.62    160.28 o 
  -6   1   9       87.68      133.74     96.67 o 
  -5   1   9      160.44      168.30    117.21 o 
  -4   1   9      147.39      305.79    123.72 o 
  -3   1   9      260.58      283.50    113.45 o 
  -2   1   9      306.55      443.53    108.69 o 
  -1   1   9      217.11      303.45     70.70 o 
   0   1   9     1373.22     1256.65     83.01 o 
   1   1   9    18805.30    18704.96    230.61 o 
   2   1   9      600.83      600.38     67.84 o 
   3   1   9      280.32      257.27     47.34 o 
   4   1   9      480.00      477.56     49.72 o 
   6   1   9      334.17      300.53    143.00 o 
   7   1   9       27.45       -8.77    140.25 o 
   8   1   9       80.41       -0.50    157.78 o 
   9   1   9     1796.95     1693.24    226.90 o 
  10   1   9     1516.94     1669.20    257.46 o 
  11   1   9       72.38       13.02    194.84 o 
  12   1   9       16.04     -129.48    194.09 o 
 -11   2   9       11.18       77.97     88.89 o 
 -10   2   9      141.10      121.72     90.01 o 
  -9   2   9       81.07      133.83     90.38 o 
  -8   2   9      126.77       77.39    114.70 o 
  -7   2   9      433.90      382.43    140.00 o 
  -6   2   9     2341.97     1893.85    199.85 o 
  -5   2   9     3156.63     2687.25    227.65 o 
  -4   2   9     2335.60     2005.29    184.83 o 
  -3   2   9      392.81      280.50    110.95 o 
  -1   2   9      460.73      556.81     81.73 o 
   0   2   9      545.77      461.13     58.87 o 
   1   2   9      182.96      173.83     82.00 o 
   2   2   9     8149.88     7731.77    133.96 o 
   3   2   9    14316.57    14091.53    273.17 o 
   4   2   9     1322.41     1188.52     74.12 o 
   5   2   9     2764.33     2632.08    122.76 o 
   6   2   9     2197.53     2047.14    115.05 o 
   7   2   9      527.16      445.04    166.04 o 
   8   2   9       37.05       25.55    157.78 o 
   9   2   9       56.93     -120.21    152.77 o 
  10   2   9       30.81       87.91    185.83 o 
  11   2   9     1571.60     1662.94    277.99 o 
  12   2   9      577.26      674.94    244.93 o 
 -11   3   9     1218.70     1150.12    144.98 o 
 -10   3   9      314.74      551.33    112.98 o 
  -9   3   9       40.75      181.58     89.39 o 
  -8   3   9      238.79      305.04    129.98 o 
  -7   3   9      421.61      424.25    144.00 o 
  -6   3   9      196.37      380.92    144.25 o 
  -5   3   9       72.44      -60.11    105.19 o 
  -4   3   9       68.53       45.83     99.93 o 
  -3   3   9     4798.45     4494.44    258.21 o 
  -2   3   9    22194.01    22970.35    567.50 o 
  -1   3   9     1004.63      985.38     98.05 o 
   0   3   9     1244.00     1025.58     94.30 o 
   1   3   9      106.96       58.38     39.93 o 
   2   3   9     4174.05     3941.39     95.96 o 
   3   3   9      439.42      541.32     68.98 o 
   4   3   9      554.07      493.93     58.37 o 
   5   3   9      620.72      413.72     87.15 o 
   6   3   9     1755.00     1425.45    111.23 o 
   7   3   9     1202.76     1128.49    194.59 o 
   8   3   9      139.09      200.60    168.55 o 
   9   3   9       61.37       70.88    160.03 o 
  10   3   9      637.09      359.13    196.35 o 
  11   3   9      894.22      919.88    244.18 o 
  12   3   9        0.24       76.13    203.11 o 
 -11   4   9      141.76      238.73    110.36 o 
 -10   4   9        5.33       74.19     96.95 o 
  -9   4   9       86.82      156.36     97.64 o 
  -8   4   9     1337.44     1334.11    190.84 o 
  -7   4   9       93.71       72.63    120.71 o 
  -6   4   9     1032.43      767.11    157.28 o 
  -5   4   9      539.34      455.56    133.99 o 
  -4   4   9      456.93      614.59    135.49 o 
  -3   4   9     2204.20     2199.39    207.37 o 
  -2   4   9     2287.91     1741.08    174.06 o 
  -1   4   9      944.32     1074.56    104.57 o 
   0   4   9     1103.00      956.59     79.33 o 
   1   4   9      658.43      609.04     69.45 o 
   2   4   9     1703.16     1908.92    200.73 o 
   3   4   9     3276.30     3096.67    145.99 o 
   4   4   9     4202.29     4282.03    111.87 o 
   5   4   9      133.98      189.99    115.08 o 
   6   4   9      951.06      849.85     96.78 o 
   7   4   9       21.54      -71.16     71.16 o 
   8   4   9      485.80      453.05    178.32 o 
   9   4   9      261.98      312.05    171.55 o 
  10   4   9       28.57      -87.65    159.53 o 
  11   4   9       18.09      -32.06    167.55 o 
  12   4   9      221.88      275.99    205.61 o 
 -10   5   9      341.98      239.70    103.04 o 
  -9   5   9      418.60      479.15    115.15 o 
  -8   5   9      452.86      393.70    148.26 o 
  -7   5   9      846.25      607.07    162.79 o 
  -6   5   9      216.47      277.49    137.49 o 
  -5   5   9      308.51      320.07    129.98 o 
  -4   5   9     2407.45     2639.41    219.89 o 
  -3   5   9      653.84      471.33    131.48 o 
  -2   5   9      911.52      753.58    141.25 o 
  -1   5   9     2673.68     2678.23    215.63 o 
   0   5   9     3476.01     3525.54    136.23 o 
   1   5   9     1034.85     1081.16     82.27 o 
   2   5   9     4837.96     4327.46    169.83 o 
   3   5   9      165.48      202.97     70.56 o 
   4   5   9      821.11      562.59     90.48 o 
   5   5   9     1401.06     1173.40    111.28 o 
   6   5   9      268.90      214.34     96.30 o 
   7   5   9     1987.60     1681.33    131.88 o 
   8   5   9     2724.96     2818.48    261.46 o 
   9   5   9      165.23      235.17    167.80 o 
  10   5   9      216.14      175.06    183.07 o 
  11   5   9      164.55      105.94    175.56 o 
  12   5   9       35.60      291.26    215.88 o 
 -10   6   9        2.08      128.33    101.40 o 
  -9   6   9        0.46      -54.35    138.75 o 
  -8   6   9       68.73       83.90    152.02 o 
  -7   6   9      866.15      716.77    172.55 o 
  -6   6   9        9.17      -12.77    122.22 o 
  -5   6   9      195.62       80.64    122.97 o 
  -4   6   9       36.41      205.61    135.99 o 
  -3   6   9      915.82      836.98    151.02 o 
  -2   6   9     2389.43     1925.40    202.86 o 
  -1   6   9      396.43      491.80     96.55 o 
   0   6   9       70.77        9.92     60.36 o 
   1   6   9     6289.64     5918.61    250.94 o 
   2   6   9     6724.20     6943.30    219.83 o 
   3   6   9      702.33      777.82    166.29 o 
   4   6   9       16.87      -34.42     64.90 o 
   5   6   9      105.74       56.00     71.87 o 
   6   6   9      672.61      613.04    105.42 o 
   7   6   9       40.54       -4.30     87.01 o 
   8   6   9        8.04       27.77     79.31 o 
   9   6   9      133.93       18.53    143.00 o 
  10   6   9     1355.09     1646.16    246.19 o 
  11   6   9      328.33      400.71    188.83 o 
 -10   7   9      141.88      192.09    178.32 o 
  -9   7   9      126.57      184.58    157.03 o 
  -8   7   9      153.95       52.09    138.49 o 
  -7   7   9       16.05       57.60    133.24 o 
  -6   7   9        7.78      -48.84    115.20 o 
  -5   7   9       97.24      172.30    138.75 o 
  -4   7   9     2889.05     2568.79    245.93 o 
  -3   7   9     1554.09     1671.45    201.11 o 
  -2   7   9        9.88       34.00     92.66 o 
  -1   7   9     1862.77     1875.58    252.57 o 
   0   7   9       95.06       83.33     65.30 o 
   1   7   9     1376.80     1253.10    118.88 o 
   2   7   9      149.61      310.40     82.86 o 
   3   7   9     1757.29     1660.53    126.00 o 
   4   7   9      138.79       31.03     73.54 o 
   5   7   9      744.45      575.00     96.08 o 
   6   7   9      864.73      772.45    113.84 o 
   7   7   9      149.69       82.16     91.33 o 
   8   7   9      431.83      504.70    115.20 o 
   9   7   9        7.07       41.07    154.02 o 
  10   7   9      202.37      206.11    172.81 o 
  11   7   9      225.89      308.80    173.81 o 
  -9   8   9       61.26      197.35    166.54 o 
  -8   8   9      201.97       94.67    166.29 o 
  -7   8   9       95.25       74.63    139.75 o 
  -6   8   9        2.29       46.83    123.22 o 
  -5   8   9       89.31       54.10    133.24 o 
  -4   8   9       30.49       30.55    116.21 o 
  -3   8   9      579.71      445.04    154.02 o 
  -2   8   9     1636.12     1477.58    150.29 o 
  -1   8   9     1479.27     1532.65    144.24 o 
   0   8   9      589.66      563.51    111.37 o 
   1   8   9      111.12      142.61     78.63 o 
   2   8   9     1155.66      878.38     99.60 o 
   3   8   9      873.94      929.61    108.02 o 
   4   8   9      361.38      306.43     87.15 o 
   5   8   9      127.38       59.48     83.94 o 
   6   8   9      326.43      228.15     92.21 o 
   7   8   9      477.32      458.77    120.59 o 
   8   8   9      162.64      233.01     95.52 o 
   9   8   9       10.78      135.79    105.26 o 
  10   8   9       53.76       60.11    154.77 o 
  11   8   9      445.11      579.77    189.08 o 
  -9   9   9       19.73       34.06    152.02 o 
  -8   9   9      134.38      148.01    150.27 o 
  -7   9   9       48.12      -39.82    149.01 o 
  -6   9   9        4.02      -28.30    131.98 o 
  -5   9   9      125.36      129.23    139.75 o 
  -4   9   9      355.82      440.28    159.78 o 
  -3   9   9       13.42      -25.29    133.49 o 
  -2   9   9     1618.79     1740.39    162.64 o 
  -1   9   9      262.06      404.85    111.67 o 
   0   9   9     2664.59     2580.31    249.44 o 
   1   9   9      605.98      610.55    102.01 o 
   2   9   9      203.69      151.63     86.38 o 
   3   9   9        3.78       -1.45     74.18 o 
   4   9   9       14.89       45.93     78.26 o 
   5   9   9        1.46      -58.45     76.50 o 
   6   9   9     1225.93     1141.79    125.80 o 
   7   9   9      197.72      165.70    101.82 o 
   8   9   9      147.76       22.01     90.54 o 
   9   9   9      378.73      442.73    116.78 o 
  10   9   9        3.12      -67.37    142.25 o 
  -8  10   9       80.98      178.06    169.30 o 
  -7  10   9        4.38       59.35    157.28 o 
  -6  10   9       28.00       12.02    146.76 o 
  -5  10   9        2.65     -118.46    118.46 o 
  -4  10   9       85.32       27.80    124.22 o 
  -3  10   9       44.89       15.56     91.35 o 
  -2  10   9      966.03      806.74    135.48 o 
  -1  10   9      482.89      830.70    133.76 o 
   0  10   9     1892.31     1780.90    233.66 o 
   1  10   9      260.34      213.13    134.49 o 
   2  10   9     1174.58     1010.35    117.84 o 
   3  10   9       71.84       14.15     77.81 o 
   4  10   9      191.49      104.67     83.48 o 
   5  10   9      554.64      493.40    102.27 o 
   6  10   9       53.53       -9.12     80.93 o 
   7  10   9       19.42      126.92     92.22 o 
   8  10   9      156.34      176.85     99.50 o 
   9  10   9      783.29      752.67    135.11 o 
  10  10   9       25.79       20.54    159.78 o 
  -7  11   9       38.16      -33.56    142.75 o 
  -6  11   9       97.18      153.27    162.04 o 
  -5  11   9      269.66      379.92    175.06 o 
  -4  11   9       15.60       32.31    137.49 o 
  -3  11   9     1034.40      905.19    139.12 o 
  -2  11   9     1169.64     1268.67    157.52 o 
  -1  11   9      159.83      290.58    116.60 o 
   0  11   9     3226.76     3331.14    297.28 o 
   1  11   9       41.95       15.53    131.48 o 
   2  11   9      483.38      523.92    106.19 o 
   3  11   9      195.93      234.83     92.37 o 
   4  11   9       55.90       43.04    100.43 o 
   5  11   9       10.50      105.09     84.30 o 
   6  11   9       81.30       78.28     91.11 o 
   7  11   9       20.35       44.34    112.07 o 
   8  11   9      404.00      452.27    121.17 o 
   9  11   9      256.36      286.76    160.78 o 
  -7  12   9      178.03      278.49    171.05 o 
  -6  12   9       67.05       25.04    154.27 o 
  -5  12   9      389.95      509.65    174.31 o 
  -4  12   9        2.52       -3.76    147.76 o 
  -3  12   9      207.74      224.39    120.97 o 
  -2  12   9        0.48      128.78    112.19 o 
  -1  12   9      109.38       20.60    105.75 o 
   0  12   9       65.13       97.67    143.00 o 
   1  12   9     1460.02     1443.30    221.14 o 
   2  12   9      276.75      221.89    148.26 o 
   3  12   9       32.90       32.28     80.11 o 
   4  12   9        2.52      -43.81     83.30 o 
   5  12   9       32.60      130.85     86.53 o 
   6  12   9        8.87      -84.96     85.70 o 
   7  12   9        0.34       44.62     95.04 o 
   8  12   9      143.68      107.44    174.06 o 
   9  12   9        3.24       32.81    183.57 o 
  -6  13   9      136.22      107.44    183.82 o 
  -5  13   9      241.97      445.79    185.08 o 
  -4  13   9       13.56     -146.26    146.26 o 
  -3  13   9      437.30      494.48    139.46 o 
  -2  13   9        0.95       13.95    108.24 o 
  -1  13   9      447.46      525.03    137.05 o 
   0  13   9        0.53       62.11    153.52 o 
   1  13   9      561.23      548.72    175.31 o 
   2  13   9       83.99      -62.11    129.73 o 
   3  13   9        5.17        1.75    138.24 o 
   4  13   9       23.60       74.75     91.47 o 
   5  13   9        7.22       24.92     86.22 o 
   6  13   9       52.18       60.86    146.51 o 
   7  13   9       28.34      181.07    171.05 o 
   8  13   9      116.36       -1.25    158.28 o 
  -5  14   9       86.15       17.78    157.28 o 
  -4  14   9      650.83      644.64    214.13 o 
  -3  14   9     1214.11     1188.46    205.61 o 
  -2  14   9        3.17       65.65    120.10 o 
  -1  14   9      586.91      403.36    137.09 o 
   0  14   9      240.59      155.27    173.31 o 
   1  14   9      201.97       79.89    158.53 o 
   2  14   9        6.46       82.65    154.52 o 
   3  14   9      500.90      548.97    178.32 o 
   4  14   9       43.70      -13.27    147.01 o 
   5  14   9        6.64     -133.49    133.49 o 
   6  14   9       44.98      145.51    163.79 o 
   7  14   9      156.53       15.78    170.80 o 
  -3  15   9       19.90      -52.82    129.85 o 
  -2  15   9      895.72      742.93    159.91 o 
  -1  15   9     1379.79     1743.53    201.06 o 
   0  15   9        0.05      -31.05    161.54 o 
   1  15   9       77.59       32.81    149.76 o 
   2  15   9       59.47       75.88    162.29 o 
   3  15   9       97.23      174.56    165.29 o 
   4  15   9        4.56     -103.93    147.26 o 
   5  15   9       51.30       24.54    164.04 o 
   6  15   9        3.74     -115.45    144.00 o 
  -1  16   9        2.75       41.32    133.88 o 
   0  16   9      675.02     1073.15    253.20 o 
   1  16   9      348.95      376.42    197.10 o 
   2  16   9       33.75      120.21    174.56 o 
   3  16   9       58.05      104.94    170.05 o 
   4  16   9       86.29      -75.88    156.78 o 
  -3 -15  10      122.50      158.49    124.50 o 
  -2 -15  10       12.32     -152.77    161.54 o 
  -1 -15  10        5.03      -39.32    164.54 o 
   0 -15  10      369.21      205.36    184.33 o 
   1 -15  10      589.01      699.49    213.88 o 
  -5 -14  10       40.51      -57.47    103.33 o 
  -4 -14  10        1.16      -42.24    107.36 o 
  -3 -14  10       57.11      -16.46    107.40 o 
  -2 -14  10       16.17      104.94    168.05 o 
  -1 -14  10        2.95      -65.87    156.53 o 
   0 -14  10        0.26      -31.56    157.28 o 
   1 -14  10        9.98      -46.08    171.80 o 
   2 -14  10      764.02      658.41    220.64 o 
   3 -14  10       93.03      211.62    183.82 o 
   4 -14  10      109.68      150.02    193.84 o 
  -6 -13  10        4.91       48.72    104.20 o 
  -5 -13  10      261.85      277.51    119.13 o 
  -4 -13  10        0.78       67.39    104.97 o 
  -3 -13  10      128.76       92.23    103.37 o 
  -2 -13  10      331.43      422.51    119.62 o 
  -1 -13  10        1.39       98.67    157.78 o 
   0 -13  10      354.24      316.56    176.06 o 
   1 -13  10       41.90      113.20    167.05 o 
   2 -13  10      764.20      654.66    206.11 o 
   3 -13  10      111.36      297.53    172.05 o 
   4 -13  10     1341.89     1100.70    236.17 o 
   5 -13  10      390.63      474.34    220.14 o 
  -7 -12  10      127.28      181.32    140.50 o 
  -6 -12  10        2.20      -66.21     96.36 o 
  -5 -12  10       48.62      120.52     99.52 o 
  -4 -12  10      193.26      280.74    101.28 o 
  -3 -12  10       83.72      145.44    103.53 o 
  -2 -12  10      120.84      129.09     95.04 o 
  -1 -12  10      442.37      451.35    111.55 o 
   0 -12  10      765.15      767.36    193.84 o 
   1 -12  10      110.72      268.98    164.79 o 
   2 -12  10     1091.63      654.66    188.33 o 
   3 -12  10      183.83      255.70    169.80 o 
   4 -12  10      341.47      427.26    187.58 o 
   5 -12  10       64.74      -92.41    144.76 o 
   6 -12  10       40.14       82.15    158.03 o 
  -8 -11  10        2.98       97.67    135.24 o 
  -7 -11  10       66.40       72.88    126.47 o 
  -6 -11  10       80.85       79.03     99.76 o 
  -5 -11  10       19.77      -84.46     84.46 o 
  -4 -11  10        2.32       21.94     93.52 o 
  -3 -11  10      176.61      210.67    101.58 o 
  -2 -11  10       55.31       57.87     82.95 o 
  -1 -11  10      221.25      114.03    120.84 o 
   0 -11  10       19.98       29.05    137.49 o 
   1 -11  10      441.00      325.83    162.79 o 
   2 -11  10      642.95      550.97    173.06 o 
   3 -11  10       53.88       52.09    149.26 o 
   4 -11  10       20.90       12.02    158.78 o 
   5 -11  10      123.68       84.40    139.25 o 
   6 -11  10       68.91      214.38    161.79 o 
   7 -11  10       99.40      172.05    163.79 o 
  -9 -10  10       47.93      122.97    147.51 o 
  -8 -10  10       69.68       20.54    134.74 o 
  -7 -10  10       12.15       97.67    128.48 o 
  -6 -10  10      645.97      604.75    123.84 o 
  -5 -10  10      108.91      143.38     95.61 o 
  -4 -10  10        8.61       43.60     93.84 o 
  -3 -10  10       26.50      -19.43     81.71 o 
  -2 -10  10       83.83      127.50     84.38 o 
  -1 -10  10      107.32      152.56     99.30 o 
   0 -10  10        2.75      -43.48     77.65 o 
   1 -10  10     1290.10     1054.36    204.61 o 
   2 -10  10        1.72      -47.33    125.97 o 
   3 -10  10     1656.86     1345.88    219.39 o 
   4 -10  10      285.98      337.85    166.04 o 
   5 -10  10      196.75       44.08    139.75 o 
   6 -10  10      106.28      116.71    156.03 o 
   7 -10  10       27.71       33.35    100.35 o 
   8 -10  10        0.49      -62.61    172.30 o 
  -9  -9  10        2.51      163.29    139.00 o 
  -8  -9  10      480.21      511.65    158.28 o 
  -7  -9  10       15.35       -3.26    116.21 o 
  -6  -9  10      148.85      138.96    116.96 o 
  -5  -9  10      156.04      180.32     96.05 o 
  -4  -9  10      186.45      316.70     96.23 o 
  -3  -9  10        3.47      -77.69     82.30 o 
  -2  -9  10       49.43       88.03     79.67 o 
  -1  -9  10      561.83      615.17    104.19 o 
   1  -9  10     2436.45     2025.33    245.18 o 
   2  -9  10       58.34      132.48    146.51 o 
   3  -9  10      211.03      101.93    153.77 o 
   4  -9  10       36.95       33.56    139.00 o 
   5  -9  10       67.64      125.47    101.03 o 
   6  -9  10       82.64      116.42    100.62 o 
   7  -9  10        2.11       36.06    155.02 o 
   8  -9  10      104.70      120.71    165.54 o 
   9  -9  10       25.79       93.92    200.35 o 
 -10  -8  10       16.39      113.95    141.75 o 
  -9  -8  10      246.23      502.89    160.78 o 
  -8  -8  10      245.97      202.11    130.98 o 
  -7  -8  10       94.24      -26.80    101.18 o 
  -6  -8  10      199.40      260.61     96.29 o 
  -5  -8  10       80.39      124.13    106.94 o 
  -4  -8  10       40.05      -12.95     79.40 o 
  -3  -8  10      350.55      175.41     89.17 o 
  -2  -8  10       73.08       39.23     76.76 o 
  -1  -8  10      297.17      164.25     82.20 o 
   0  -8  10     2839.95     2510.21    148.27 o 
   1  -8  10     1278.75     1050.35    108.07 o 
   2  -8  10      623.36      859.27    180.32 o 
   3  -8  10        4.54       61.58     92.17 o 
   4  -8  10      522.55      493.47    105.10 o 
   5  -8  10      117.11      -22.73     88.77 o 
   6  -8  10       11.21        7.95    124.72 o 
   7  -8  10        0.55       19.78    150.02 o 
   8  -8  10       18.58      -33.31    179.57 o 
   9  -8  10      410.19      345.11    202.11 o 
 -10  -7  10       68.20       68.37    123.72 o 
  -9  -7  10        1.49       54.10    109.44 o 
  -8  -7  10      281.77      279.74    129.23 o 
  -7  -7  10      251.18      249.69    123.97 o 
  -6  -7  10      794.24      891.83    166.04 o 
  -5  -7  10       38.45      133.63     90.10 o 
  -4  -7  10      916.94      710.24    110.61 o 
  -3  -7  10        4.90        0.23     74.37 o 
  -2  -7  10      595.50      469.51     89.37 o 
  -1  -7  10      696.81      612.27     90.06 o 
   0  -7  10     1997.05     2075.08    132.56 o 
   1  -7  10        0.03       29.73     71.24 o 
   2  -7  10     1880.90     1790.71    133.47 o 
   3  -7  10      973.89      921.18    116.12 o 
   4  -7  10        0.25      -93.79     93.79 o 
   5  -7  10        3.01      -27.16     89.43 o 
   6  -7  10       10.87       67.87    125.97 o 
   7  -7  10      215.55      195.35    149.76 o 
   8  -7  10       18.09      -13.52    154.27 o 
   9  -7  10      134.25      178.82    179.07 o 
  10  -7  10      191.04       14.78    174.81 o 
 -10  -6  10        5.68       57.35    115.70 o 
  -9  -6  10      106.07      139.50    128.48 o 
  -8  -6  10      277.57      294.02    129.73 o 
  -7  -6  10      316.30      341.10    128.73 o 
  -6  -6  10      100.15      290.26    121.97 o 
  -5  -6  10      562.45      485.46    106.03 o 
  -4  -6  10      311.99      218.33     89.69 o 
  -3  -6  10      593.34      637.15    130.23 o 
  -2  -6  10      653.32      532.76     94.04 o 
  -1  -6  10      191.64      337.25     79.31 o 
   0  -6  10     1329.11     1321.48     82.88 o 
   1  -6  10        4.36       61.05     50.29 o 
   2  -6  10     1889.95     1775.91    126.60 o 
   3  -6  10       19.95      204.44     98.02 o 
   4  -6  10     1797.91     1718.58    142.69 o 
   5  -6  10      158.76       61.06    110.57 o 
   6  -6  10       25.02      147.76    162.04 o 
   7  -6  10        8.80       23.54    146.51 o 
   8  -6  10      132.12      189.59    164.29 o 
   9  -6  10       63.09      193.84    187.08 o 
  10  -6  10      387.76      309.55    207.37 o 
 -11  -5  10       33.08       44.83    125.72 o 
 -10  -5  10      466.15      443.28    143.75 o 
  -9  -5  10      499.75      296.02    127.73 o 
  -8  -5  10       27.31      107.94    108.44 o 
  -7  -5  10      380.83      434.27    139.75 o 
  -6  -5  10     1107.01      963.70    162.04 o 
  -5  -5  10      318.03      404.99     95.75 o 
  -4  -5  10       26.47      -88.16     88.16 o 
  -3  -5  10       33.78      -32.24     65.34 o 
  -2  -5  10       73.42      245.91     75.88 o 
  -1  -5  10      640.18      590.37     61.23 o 
   0  -5  10     3163.03     3142.55    109.06 o 
   1  -5  10      133.61      142.43     52.17 o 
   2  -5  10      152.50      102.03     50.59 o 
   3  -5  10     3619.25     3850.59    177.35 o 
   4  -5  10     2389.64     2520.31    158.63 o 
   5  -5  10        0.19       28.07     86.50 o 
   6  -5  10        3.07       51.59    145.26 o 
   7  -5  10        1.93      -36.82    153.52 o 
   8  -5  10       81.98       78.14    174.31 o 
   9  -5  10      160.08      319.31    217.63 o 
  10  -5  10       92.72       13.27    200.10 o 
  11  -5  10        2.14     -120.71    196.35 o 
 -11  -4  10        0.30      117.46    125.47 o 
 -10  -4  10      237.23      419.49    140.00 o 
  -9  -4  10      142.68      221.64    125.47 o 
  -8  -4  10      450.99      469.83    129.23 o 
  -7  -4  10     1040.49     1124.49    171.55 o 
  -6  -4  10        0.32       76.89     91.41 o 
  -5  -4  10      648.96      629.11    139.00 o 
  -4  -4  10     1397.17     1492.24    131.34 o 
  -3  -4  10      129.69      263.79     87.61 o 
  -2  -4  10        1.74      -48.16     48.16 o 
  -1  -4  10     4197.48     4266.42    192.05 o 
   0  -4  10       13.41       36.30     49.21 o 
   1  -4  10     2036.39     2204.82     96.11 o 
   2  -4  10     1638.89     1626.71     83.35 o 
   3  -4  10        1.65        3.27     75.72 o 
   4  -4  10     1739.16     2142.71    234.04 o 
   5  -4  10      951.77      624.35    158.03 o 
   6  -4  10      202.07      167.55    160.03 o 
   7  -4  10      377.07      447.04    177.81 o 
   8  -4  10      290.68      497.38    190.09 o 
   9  -4  10        3.43     -169.55    176.31 o 
  10  -4  10     1065.32     1116.22    262.46 o 
  11  -4  10       64.70     -136.49    191.59 o 
 -11  -3  10      145.28      123.97    126.22 o 
 -10  -3  10        0.07     -102.93    106.94 o 
  -9  -3  10        2.22      -49.59    102.93 o 
  -8  -3  10      684.22      586.04    149.01 o 
  -7  -3  10      529.19      492.37    141.50 o 
  -6  -3  10      282.04      185.58    126.72 o 
  -5  -3  10       32.88       77.89    110.95 o 
  -4  -3  10      731.15      675.49    106.14 o 
  -3  -3  10     3531.55     3258.61    165.74 o 
  -2  -3  10     1219.77     1126.79     80.23 o 
  -1  -3  10       99.81       69.26     48.65 o 
   0  -3  10      803.01      678.73     64.78 o 
   1  -3  10     3015.24     3233.75    110.10 o 
   2  -3  10      162.21      323.48     57.30 o 
   3  -3  10      910.68     1110.09     72.94 o 
   4  -3  10       63.39       45.38     83.22 o 
   5  -3  10      458.53      528.68    152.02 o 
   6  -3  10      712.20      765.85    178.32 o 
   7  -3  10      144.18       24.54    145.01 o 
   8  -3  10       39.76      112.95    154.77 o 
   9  -3  10      829.09      906.10    218.14 o 
  10  -3  10      511.56      375.91    202.36 o 
  11  -3  10        2.40       16.53    193.34 o 
 -11  -2  10        1.95       32.81    111.95 o 
 -10  -2  10      607.56      450.30    143.00 o 
  -9  -2  10      210.98      125.72    117.21 o 
  -8  -2  10      148.91      130.48    120.96 o 
  -7  -2  10      170.12       85.15    119.96 o 
  -6  -2  10     2953.69     2780.66    236.92 o 
  -5  -2  10     1055.36      853.76    151.52 o 
  -4  -2  10      940.40      872.29    147.51 o 
  -3  -2  10      812.84     1008.47    108.99 o 
  -2  -2  10       37.02      166.27     77.34 o 
  -1  -2  10      574.80      582.59     62.42 o 
   0  -2  10     1998.11     2061.96     94.50 o 
   1  -2  10     3646.47     3505.73    114.75 o 
   2  -2  10     7071.54     7810.06    161.21 o 
   3  -2  10     8618.81     8872.12    168.50 o 
   4  -2  10        7.37      -45.59     77.90 o 
   5  -2  10      178.71      171.30    136.99 o 
   6  -2  10       54.60      127.22    150.77 o 
   7  -2  10       66.97      164.79    170.30 o 
   8  -2  10        7.78     -102.68    158.03 o 
   9  -2  10      507.24      441.03    193.09 o 
  10  -2  10       68.90      145.76    177.81 o 
  11  -2  10      993.14     1004.78    240.42 o 
 -11  -1  10      431.39      444.03    150.52 o 
 -10  -1  10      869.62      790.90    166.04 o 
  -9  -1  10        0.68       74.38    118.46 o 
  -8  -1  10       62.30       34.26     76.18 o 
  -7  -1  10       96.77      104.18    126.97 o 
  -6  -1  10        3.42       85.40    120.46 o 
  -5  -1  10      436.79      326.58    110.95 o 
  -4  -1  10      431.93      498.13    129.48 o 
  -3  -1  10     2085.83     2079.17    188.33 o 
  -2  -1  10     3573.05     3258.13    157.29 o 
  -1  -1  10     5809.41     5741.38    144.43 o 
   1  -1  10     1741.64     1927.82     90.52 o 
   2  -1  10     2257.91     2443.60     98.38 o 
   3  -1  10       77.61       90.26     53.16 o 
   4  -1  10      265.31      286.27     55.61 o 
   5  -1  10     3842.24     3493.93    250.94 o 
   6  -1  10     1655.74     1343.12    196.85 o 
   7  -1  10     1715.20     1625.62    229.41 o 
   8  -1  10      624.06      708.50    197.10 o 
   9  -1  10      209.20      371.16    195.09 o 
  10  -1  10      114.72       70.88    171.30 o 
  11  -1  10      446.83      413.48    220.89 o 
 -11   0  10       40.67      169.80    130.73 o 
 -10   0  10       26.61       53.89     81.39 o 
  -9   0  10      990.70      978.30    145.88 o 
  -8   0  10      374.59      522.67    150.02 o 
  -7   0  10       17.02      129.23    125.72 o 
  -6   0  10      685.75      533.94    142.50 o 
  -5   0  10       62.60      248.94    115.70 o 
  -4   0  10      197.72      193.09    112.95 o 
  -3   0  10      810.89      570.01    125.47 o 
  -2   0  10       20.91      -33.95     57.00 o 
  -1   0  10      253.06      332.65     61.24 o 
   0   0  10    23981.90    24540.73    291.16 o 
   1   0  10     2529.00     2289.06     96.18 o 
   2   0  10     1270.99     1137.59     78.53 o 
   3   0  10     1964.50     1847.80     89.96 o 
   4   0  10     2211.55     1890.83    165.05 o 
   5   0  10      515.69      538.45    155.02 o 
   6   0  10      135.44      153.27    139.50 o 
   7   0  10      301.23      229.16    136.74 o 
   8   0  10      189.48      216.88    174.31 o 
   9   0  10     1733.18     1703.51    258.71 o 
  10   0  10       41.98      251.19    199.85 o 
  11   0  10        0.14       16.03    194.09 o 
  12   0  10      235.70      358.63    237.67 o 
 -11   1  10       63.22      139.11     95.67 o 
 -10   1  10        0.13        1.18     78.49 o 
  -9   1  10      479.93      533.01    110.28 o 
  -8   1  10       34.69       64.36    126.22 o 
  -7   1  10     1692.89     1524.69    199.10 o 
  -6   1  10      162.40      166.54    128.48 o 
  -5   1  10      668.30      410.23    135.24 o 
  -4   1  10     1767.70     1720.29    175.81 o 
  -3   1  10     1348.99     1246.20    160.03 o 
  -2   1  10        0.59      268.47    107.44 o 
   0   1  10     3128.72     3130.06    112.76 o 
   1   1  10     6563.95     6996.99    155.16 o 
   2   1  10      478.96      410.45     60.76 o 
   3   1  10      245.21      111.66     54.52 o 
   4   1  10     2143.82     2239.63     81.83 o 
   5   1  10     1033.01      912.07     67.73 o 
   6   1  10     1347.03     1198.12    192.84 o 
   7   1  10       36.50       31.05    145.26 o 
   8   1  10      269.34      381.17    184.83 o 
   9   1  10       35.57      205.61    184.33 o 
  10   1  10      497.28      664.17    218.39 o 
  11   1  10      352.66      461.82    221.64 o 
  12   1  10        0.88     -111.45    201.86 o 
 -11   2  10      474.14      502.09    115.31 o 
 -10   2  10       32.39       -1.52     83.64 o 
  -9   2  10      165.33       84.92     84.54 o 
  -8   2  10      425.40      429.51    140.50 o 
  -7   2  10      413.14      443.53    153.02 o 
  -6   2  10       14.24       55.35    116.96 o 
  -5   2  10       14.04       12.52    113.20 o 
  -4   2  10      423.50      454.30    124.97 o 
  -3   2  10     1573.40     1988.77    189.08 o 
  -2   2  10     5609.02     5787.48    281.00 o 
  -1   2  10      773.45     1028.70     99.75 o 
   0   2  10      223.93      224.59     56.65 o 
   1   2  10     6376.53     6144.19    143.56 o 
   2   2  10      995.25      869.89     73.17 o 
   3   2  10       57.85       -6.03     51.48 o 
   4   2  10       50.06       45.51     43.60 o 
   5   2  10      335.07      379.37     75.08 o 
   6   2  10     1653.86     1457.58    205.11 o 
   7   2  10      196.02       84.40    125.72 o 
   8   2  10      105.05      119.96    164.04 o 
   9   2  10      369.85      246.44    174.81 o 
  10   2  10     1935.55     2050.62    289.76 o 
  11   2  10      210.18      219.64    207.87 o 
  12   2  10       31.83     -168.55    197.60 o 
 -11   3  10       49.14       57.05     96.49 o 
 -10   3  10      307.54      232.26     98.86 o 
  -9   3  10     1006.10      810.68    166.79 o 
  -8   3  10       32.89       76.13    126.72 o 
  -7   3  10      213.50      217.63    134.99 o 
  -6   3  10      818.42      837.73    178.57 o 
  -5   3  10     1777.65     1565.02    192.84 o 
  -4   3  10     1096.52      865.53    153.52 o 
  -3   3  10     2903.64     2822.24    218.39 o 
  -2   3  10      803.50      912.86    161.03 o 
  -1   3  10     3856.12     4011.86    307.54 o 
   0   3  10      807.76      806.53     94.29 o 
   1   3  10     1410.48     1618.06    116.30 o 
   2   3  10     1234.10     1142.70     64.47 o 
   3   3  10     6497.72     6667.63    127.44 o 
   4   3  10     1941.19     1823.24     95.99 o 
   5   3  10      271.21      351.60     56.71 o 
   6   3  10     1252.50     1044.09    130.48 o 
   7   3  10        0.81     -119.21    147.76 o 
   8   3  10     1094.95     1095.19    210.37 o 
   9   3  10       24.01     -101.93    144.25 o 
  10   3  10       99.48       61.61    200.10 o 
  11   3  10      512.65      628.61    214.63 o 
  12   3  10      657.35      659.67    240.68 o 
 -10   4  10      633.12      564.40    123.50 o 
  -9   4  10      141.22      117.21    123.72 o 
  -8   4  10      325.95      322.32    141.50 o 
  -7   4  10       74.36      180.32    130.73 o 
  -6   4  10       26.44       44.33    128.23 o 
  -5   4  10      168.55      195.85    123.22 o 
  -4   4  10     1304.23     1259.23    172.81 o 
  -3   4  10      324.32      229.66    122.22 o 
  -2   4  10     3679.68     4119.53    270.73 o 
  -1   4  10     2713.69     2762.20    150.61 o 
   0   4  10        2.72      -64.16     67.14 o 
   1   4  10     2003.79     1888.18    104.40 o 
   2   4  10       21.20      -21.17     54.48 o 
   4   4  10      351.65      285.70     81.80 o 
   6   4  10      162.38       90.41     80.77 o 
   7   4  10     1353.33     1464.59    212.12 o 
   8   4  10      799.73      714.51    184.33 o 
   9   4  10      200.06      178.82    158.28 o 
  10   4  10       21.92       83.65    170.05 o 
  11   4  10      115.86       35.56    190.09 o 
  12   4  10       81.11      220.89    210.62 o 
 -10   5  10       95.25      141.76    104.98 o 
  -9   5  10      310.68      439.03    167.05 o 
  -8   5  10      169.01      263.47    142.75 o 
  -7   5  10        7.52       71.13    129.73 o 
  -6   5  10        1.68      -27.55    124.72 o 
  -5   5  10      446.68      402.71    144.76 o 
  -4   5  10      144.67      496.63    146.51 o 
  -3   5  10     2473.54     2768.64    247.69 o 
  -2   5  10      422.64      328.83    113.95 o 
  -1   5  10       27.62       85.87     70.04 o 
   0   5  10     1705.81     1587.04    106.59 o 
   1   5  10     3633.66     3591.90    138.71 o 
   3   5  10      313.61      312.81     81.96 o 
   4   5  10     1170.17     1084.17    254.83 o 
   5   5  10      352.33      327.46    214.63 o 
   6   5  10      376.98      316.56     83.68 o 
   7   5  10      164.16      109.06     81.26 o 
   8   5  10       42.60       -6.26    144.76 o 
   9   5  10      829.07      845.49    200.35 o 
  10   5  10      588.69      593.05    196.35 o 
  11   5  10        8.77       54.10    190.34 o 
 -10   6  10      129.10       30.56    103.09 o 
  -9   6  10      432.02      416.24    172.55 o 
  -8   6  10       54.18       74.63    152.02 o 
  -7   6  10       13.01      160.28    142.00 o 
  -6   6  10      291.24      257.20    144.00 o 
  -5   6  10        1.04      -75.88    114.20 o 
  -4   6  10     1793.79     2328.37    244.93 o 
  -3   6  10     1748.44     1864.30    216.13 o 
  -2   6  10      940.18      691.97    152.02 o 
  -1   6  10       22.44       28.24     73.65 o 
   0   6  10     3116.41     2914.19    133.44 o 
   1   6  10       35.51      258.86     86.79 o 
   2   6  10     1178.97     1306.72    118.51 o 
   3   6  10      112.53      233.93     85.35 o 
   4   6  10      600.47      393.70     84.63 o 
   5   6  10     1453.21     1393.01    123.38 o 
   6   6  10      787.98      728.77    112.63 o 
   7   6  10      285.31      252.07     91.84 o 
   8   6  10      633.84      690.47    177.56 o 
   9   6  10      478.51      494.12    188.83 o 
  10   6  10      142.33      225.65    174.06 o 
  11   6  10      385.60      546.97    198.60 o 
  -9   7  10       41.97       14.53    144.00 o 
  -8   7  10       10.45       25.80    144.25 o 
  -7   7  10       21.35     -119.46    119.96 o 
  -6   7  10       22.24      -80.89    114.95 o 
  -5   7  10        4.76      -82.40    120.21 o 
  -4   7  10        1.58       93.67    134.49 o 
  -3   7  10      866.98      605.82    159.28 o 
  -2   7  10     2435.75     2459.35    231.16 o 
  -1   7  10       14.41       83.09    105.19 o 
   0   7  10      510.98      541.21     84.58 o 
   1   7  10      945.56     1256.13    103.66 o 
   2   7  10     1059.02      848.24    105.63 o 
   3   7  10        2.51      117.83     75.80 o 
   4   7  10      181.81       37.04     77.59 o 
   5   7  10       47.44       79.62     80.43 o 
   6   7  10      398.04      322.47     90.95 o 
   7   7  10      892.00      878.89    121.99 o 
   8   7  10      276.98      425.02     99.34 o 
   9   7  10       19.60      -72.38    163.79 o 
  10   7  10      312.19      359.13    190.59 o 
  11   7  10      413.47      347.36    181.32 o 
  -9   8  10      703.69      684.96    206.87 o 
  -8   8  10      112.82      -16.78    151.02 o 
  -7   8  10      150.06       76.13    151.27 o 
  -6   8  10       22.22       70.62    132.48 o 
  -5   8  10        0.30       33.81    135.99 o 
  -4   8  10       53.27       11.52    130.23 o 
  -3   8  10      117.08       54.60    117.71 o 
  -2   8  10      242.38      199.23     98.72 o 
  -1   8  10      860.57      798.68    128.16 o 
   0   8  10     3717.89     3495.63    201.34 o 
   1   8  10      358.42      303.86     95.95 o 
   2   8  10      103.78       32.82     67.07 o 
   3   8  10      658.69      608.60    101.33 o 
   4   8  10     1600.91     1396.94    132.27 o 
   5   8  10      101.12      151.71    110.19 o 
   6   8  10      818.36      815.32    114.12 o 
   7   8  10      480.39      591.23    164.04 o 
   8   8  10      539.68      375.11    108.30 o 
   9   8  10       28.94      394.20    184.58 o 
  10   8  10       39.44      206.87    167.30 o 
  11   8  10       22.43       75.13    175.31 o 
  -8   9  10      256.06      323.57    175.06 o 
  -7   9  10       28.70      -67.62    137.99 o 
  -6   9  10        9.09      102.43    136.74 o 
  -5   9  10      217.30      312.55    162.04 o 
  -4   9  10      151.92      256.95    136.74 o 
  -3   9  10        9.73      192.84    143.50 o 
  -2   9  10       47.58      -15.67    114.95 o 
  -1   9  10     2501.97     2627.68    191.75 o 
   0   9  10     1025.50     1121.43    143.32 o 
   1   9  10     1280.71     1622.06    138.40 o 
   2   9  10      103.45      123.32     92.53 o 
   3   9  10      281.03      210.45     88.25 o 
   4   9  10       30.75       39.23     82.08 o 
   5   9  10      486.15      470.78    101.37 o 
   6   9  10       51.84      174.37     92.83 o 
   7   9  10        0.18       29.49     88.71 o 
   8   9  10      309.02      266.51    100.83 o 
   9   9  10       10.60      108.69    150.02 o 
  10   9  10      272.35      335.34    194.09 o 
  -8  10  10      307.50      360.39    190.34 o 
  -7  10  10       60.87      110.45    153.77 o 
  -6  10  10       43.58      110.19    163.79 o 
  -5  10  10      146.14      231.16    160.03 o 
  -4  10  10       76.90      124.47    144.00 o 
  -3  10  10     1976.90     1677.21    238.42 o 
  -2  10  10      133.67      273.55    110.06 o 
  -1  10  10     2091.48     1965.80    174.92 o 
   0  10  10      294.05      546.11    127.86 o 
   1  10  10     1589.70     1568.02    215.63 o 
   2  10  10        7.61       58.64     83.83 o 
   3  10  10       33.50      -17.20     78.00 o 
   4  10  10       10.83       37.84     85.99 o 
   5  10  10        3.64       45.80     90.26 o 
   6  10  10      511.15      493.89    115.58 o 
   7  10  10        4.92      -29.89     87.48 o 
   8  10  10      274.12      272.24    103.95 o 
   9  10  10       81.06      126.24    108.93 o 
  10  10  10      602.72      654.66    192.84 o 
  -7  11  10       79.10       81.14    169.30 o 
  -6  11  10        6.86      -61.61    160.78 o 
  -5  11  10       11.68      -79.39    133.99 o 
  -4  11  10       35.49      -60.36    126.72 o 
  -3  11  10      609.49      709.50    190.84 o 
  -2  11  10       25.85      162.37    112.50 o 
  -1  11  10      892.11      905.12    141.68 o 
   0  11  10       52.41      137.14    220.01 o 
   1  11  10       17.46       24.54    127.98 o 
   2  11  10      343.28      328.14     97.66 o 
   3  11  10       11.65       47.56     87.27 o 
   4  11  10       41.12      -19.79     79.54 o 
   5  11  10      231.71      183.34     94.51 o 
   6  11  10      378.98      412.09    103.91 o 
   7  11  10       67.27       56.50     96.48 o 
   8  11  10       26.48       46.67    103.96 o 
   9  11  10      148.81       88.82    103.20 o 
  -6  12  10       21.98      145.76    176.56 o 
  -5  12  10      172.43      207.37    160.03 o 
  -4  12  10       58.22      110.95    152.02 o 
  -3  12  10       36.42       65.07    107.40 o 
  -2  12  10      664.20      440.92    126.54 o 
  -1  12  10      184.56       58.28    110.53 o 
   0  12  10      344.67      143.75    150.52 o 
   1  12  10      690.88      714.01    187.83 o 
   2  12  10       46.80        0.50    133.99 o 
   3  12  10        5.82      207.86     91.86 o 
   4  12  10      159.47      243.56     97.84 o 
   5  12  10        2.56       50.19     90.26 o 
   6  12  10        2.48      -26.74     85.29 o 
   7  12  10      376.88      282.83    115.58 o 
   8  12  10        1.88      -34.81    147.26 o 
  -5  13  10       44.51       14.78    173.31 o 
  -4  13  10      566.62      638.38    199.60 o 
  -3  13  10       92.91      163.59    124.47 o 
  -2  13  10      348.27      325.85    130.40 o 
  -1  13  10      174.20      191.58    120.63 o 
   0  13  10     1664.11     1763.12    266.72 o 
   1  13  10      110.74      211.62    160.78 o 
   2  13  10     1028.13     1046.10    209.87 o 
   3  13  10       98.06      105.83     92.55 o 
   4  13  10      415.22      380.02    106.82 o 
   5  13  10      126.85      150.90    127.22 o 
   6  13  10        1.53       77.90     93.45 o 
   7  13  10       92.64      125.47    152.77 o 
   8  13  10       46.76      -95.92    150.27 o 
  -4  14  10      506.21      485.86    208.62 o 
  -3  14  10      101.74      252.70    134.23 o 
  -2  14  10     1055.03     1076.31    175.30 o 
  -1  14  10      110.56      199.28    123.57 o 
   0  14  10       46.65       33.81    169.80 o 
   1  14  10      170.39      326.08    176.06 o 
   2  14  10      156.48      292.52    170.55 o 
   3  14  10        8.41      -92.16    140.75 o 
   4  14  10       12.07       13.81     89.53 o 
   5  14  10      242.64      134.24    158.53 o 
   6  14  10       84.94       -8.01    154.52 o 
   7  14  10      269.06      257.20    171.05 o 
  -3  15  10      474.09      525.54    158.38 o 
  -2  15  10      464.93      593.84    158.95 o 
  -1  15  10      209.16      264.82    135.66 o 
   0  15  10       37.15      -51.09    173.06 o 
   1  15  10        1.34      -40.32    151.02 o 
   2  15  10        0.22       50.09    166.79 o 
   3  15  10      160.81      142.50    169.55 o 
   4  15  10       46.33       23.29    145.26 o 
   5  15  10        3.58      -38.57    145.76 o 
   1  16  10       12.30      -39.57    177.06 o 
   2  16  10       14.49     -155.27    155.27 o 
  -4 -14  11        2.58      -62.54    110.79 o 
  -3 -14  11       53.24       71.71    110.09 o 
  -2 -14  11        2.70      -43.08    163.04 o 
  -1 -14  11       69.47     -148.26    148.26 o 
   0 -14  11      130.84      -27.30    157.78 o 
   1 -14  11       54.57      -55.10    174.06 o 
   2 -14  11        4.05        0.25    170.55 o 
   3 -14  11      710.70      894.83    233.16 o 
  -5 -13  11       15.84      105.09    102.65 o 
  -4 -13  11       87.17      193.73    111.07 o 
  -3 -13  11        0.05       -9.36    107.23 o 
  -2 -13  11       51.42       69.87    160.28 o 
  -1 -13  11      126.20        4.76    150.52 o 
   0 -13  11      244.53       71.38    152.27 o 
   1 -13  11      393.67      300.28    188.58 o 
   2 -13  11        7.32      100.43    179.07 o 
   3 -13  11      652.65      332.34    185.83 o 
   4 -13  11        0.88      115.70    187.58 o 
  -7 -12  11       10.68        3.76    127.98 o 
  -6 -12  11       43.05       63.90    101.73 o 
  -5 -12  11      282.86      282.29    112.24 o 
  -4 -12  11       31.16      224.18    100.80 o 
  -3 -12  11        9.24       38.95     91.75 o 
  -2 -12  11       83.87       57.68     97.42 o 
  -1 -12  11      162.05      -21.04    148.26 o 
   0 -12  11       96.29       19.28    143.75 o 
   1 -12  11      655.46      646.14    203.61 o 
   2 -12  11       16.65      252.70    172.30 o 
   3 -12  11      262.79      223.39    169.55 o 
   4 -12  11      173.67       69.62    167.05 o 
   5 -12  11      194.62      289.26    189.08 o 
   6 -12  11       44.57      -39.07    159.03 o 
  -7 -11  11      177.39      236.42    145.51 o 
  -6 -11  11       90.71      119.65    103.20 o 
  -5 -11  11       39.27        3.33     95.56 o 
  -4 -11  11      200.70       84.80     95.59 o 
  -3 -11  11       50.61       94.23     93.24 o 
  -2 -11  11       50.04       38.55     84.78 o 
  -1 -11  11       64.95      134.85    118.21 o 
   0 -11  11      481.55      564.50    176.06 o 
   1 -11  11       40.94       37.82    148.51 o 
   2 -11  11      203.91      214.88    163.54 o 
   3 -11  11      230.59      208.87    164.54 o 
   4 -11  11      103.65       78.14    160.28 o 
   5 -11  11       68.63      187.58    168.05 o 
   6 -11  11      320.18      224.15    155.02 o 
   7 -11  11       17.24       65.37    155.52 o 
  -8 -10  11        2.46       71.38    133.24 o 
  -7 -10  11       87.47        8.01    122.72 o 
  -6 -10  11       42.41       -7.56     98.74 o 
  -5 -10  11       76.46      219.59    103.36 o 
  -4 -10  11       97.24      116.76     97.52 o 
  -3 -10  11        9.98      -38.92     84.24 o 
  -2 -10  11      380.16      257.63     92.75 o 
  -1 -10  11      629.62      748.96    168.05 o 
   0 -10  11       36.21       99.18    140.00 o 
   1 -10  11      181.67      134.74    152.52 o 
   2 -10  11      506.35      718.02    188.08 o 
   3 -10  11       62.37      -96.17    133.74 o 
   4 -10  11      265.73      219.64    170.80 o 
   5 -10  11        3.49       -2.75    141.50 o 
   6 -10  11       10.79       14.53    148.01 o 
   7 -10  11      129.56      275.24    166.54 o 
   8 -10  11      169.23      195.08    184.20 o 
  -9  -9  11      173.05      199.35    148.76 o 
  -8  -9  11        3.24        5.51    124.47 o 
  -7  -9  11        6.32        0.75    122.97 o 
  -6  -9  11       76.74      263.43    112.59 o 
  -5  -9  11       89.95      148.39    100.18 o 
  -4  -9  11      121.54      141.03     87.90 o 
  -3  -9  11       46.17       97.73     87.37 o 
  -2  -9  11      161.14        7.50    101.43 o 
  -1  -9  11      171.08      197.46     88.56 o 
   0  -9  11     1682.65     1386.14    127.74 o 
   1  -9  11        1.32       -8.77    135.24 o 
   2  -9  11        3.95     -133.24    133.24 o 
   3  -9  11     1103.22      878.05    199.35 o 
   4  -9  11     1141.89     1197.87    223.39 o 
   5  -9  11      123.72      330.58    156.53 o 
   6  -9  11       13.89     -102.40    102.40 o 
   7  -9  11      123.00       58.73    106.22 o 
   8  -9  11        0.13       86.90    168.55 o 
  -9  -8  11      318.16      406.97    149.01 o 
  -8  -8  11      120.73      250.94    136.99 o 
  -7  -8  11      102.42      235.17    125.97 o 
  -6  -8  11       18.63      112.92     95.62 o 
  -5  -8  11      150.45      121.88     93.12 o 
  -4  -8  11      480.15      542.43    107.75 o 
  -3  -8  11       97.11      104.98     83.40 o 
  -2  -8  11       94.39      244.77     88.33 o 
  -1  -8  11      970.38     1085.99    115.94 o 
   0  -8  11     1587.82     1927.32    140.85 o 
   1  -8  11      291.63      193.84    127.22 o 
   2  -8  11      955.04      938.16    180.57 o 
   3  -8  11      370.33      425.00    167.05 o 
   4  -8  11       63.39       78.66     99.03 o 
   5  -8  11     1281.66     1133.46    132.40 o 
   6  -8  11      410.50      387.22    115.34 o 
   7  -8  11       20.42      149.21    106.81 o 
   8  -8  11      591.19      468.33    196.35 o 
   9  -8  11      380.32      387.43    212.88 o 
 -10  -7  11        8.57      -29.30    110.70 o 
  -9  -7  11       21.43      174.81    125.22 o 
  -8  -7  11      638.71      651.65    162.04 o 
  -7  -7  11       58.95      -12.77    105.69 o 
  -6  -7  11        0.41      -85.15    100.68 o 
  -5  -7  11      306.32      294.05     97.23 o 
  -4  -7  11       82.33       73.53     84.29 o 
  -3  -7  11       72.46      130.80     89.69 o 
  -2  -7  11       81.69      118.96     80.02 o 
  -1  -7  11        0.39       30.46     67.92 o 
   0  -7  11      126.68      167.26     77.62 o 
   1  -7  11     2497.20     2334.07    137.15 o 
   2  -7  11      323.62      351.19     96.94 o 
   3  -7  11       57.56       47.84     92.13 o 
   4  -7  11       72.30      -35.15     84.35 o 
   5  -7  11      434.80      459.04    105.95 o 
   6  -7  11        1.67       97.60     96.61 o 
   7  -7  11       41.11       45.83    158.53 o 
   8  -7  11        2.72       36.56    189.33 o 
   9  -7  11      276.02       59.35    192.09 o 
 -10  -6  11       96.75      136.24    128.23 o 
  -9  -6  11        0.30       44.58    109.94 o 
  -8  -6  11       42.10        5.01    110.95 o 
  -7  -6  11       76.39      149.51    117.96 o 
  -6  -6  11      758.11      705.75    152.02 o 
  -5  -6  11        2.74      -41.00     75.58 o 
  -4  -6  11       21.40       60.18     93.29 o 
  -3  -6  11     1212.14     1193.56    126.54 o 
  -2  -6  11       98.84      237.60     84.89 o 
  -1  -6  11      602.80      550.45     90.20 o 
   0  -6  11       98.57       27.03     62.87 o 
   1  -6  11      635.15      681.65     72.38 o 
   2  -6  11     1166.16     1276.49    121.80 o 
   3  -6  11     2098.08     2109.02    150.45 o 
   4  -6  11      549.15      575.14    107.40 o 
   5  -6  11        3.01       30.60     97.94 o 
   6  -6  11      498.25      390.46    105.41 o 
   7  -6  11      294.64      257.20    162.04 o 
   8  -6  11      120.33       63.86    167.05 o 
   9  -6  11        0.02      -20.79    181.57 o 
  10  -6  11      150.95      146.51    209.87 o 
 -10  -5  11       69.66      170.30    131.73 o 
  -9  -5  11       11.35      149.01    124.72 o 
  -8  -5  11       81.11      171.80    124.97 o 
  -7  -5  11        2.78      -45.83     99.18 o 
  -6  -5  11       45.84       61.36    102.18 o 
  -5  -5  11      794.63      680.99    107.89 o 
  -4  -5  11      147.15      167.22     87.56 o 
  -3  -5  11       12.94      -28.77     76.34 o 
  -2  -5  11     1391.12     1403.82    122.28 o 
  -1  -5  11     1225.25      995.58    196.60 o 
   0  -5  11       10.34      -20.74     45.44 o 
   1  -5  11      517.68      546.21     67.64 o 
   2  -5  11       45.73       78.78     87.15 o 
   3  -5  11      309.85      397.76     94.72 o 
   4  -5  11      435.14      614.44    112.11 o 
   5  -5  11      164.80      130.98    100.34 o 
   6  -5  11       35.71     -120.71    131.48 o 
   7  -5  11      646.95      609.83    174.81 o 
   8  -5  11      461.21      270.98    169.30 o 
   9  -5  11      157.25      517.41    205.61 o 
  10  -5  11      238.72      222.39    186.58 o 
 -10  -4  11       16.41       -6.01    112.45 o 
  -9  -4  11      261.24      358.13    137.74 o 
  -8  -4  11      242.27      312.05    124.97 o 
  -7  -4  11      139.29      292.77    131.48 o 
  -6  -4  11      217.43      235.92    127.48 o 
  -5  -4  11      171.78      190.84    101.43 o 
  -4  -4  11       72.47      156.42     88.25 o 
  -3  -4  11      128.84      164.29     89.87 o 
  -2  -4  11      431.46      333.10     60.56 o 
  -1  -4  11        0.26      -14.91     48.86 o 
   0  -4  11     2386.01     2233.82     98.49 o 
   1  -4  11     1368.77     1269.56     84.30 o 
   2  -4  11      613.64      657.59     68.13 o 
   3  -4  11        2.05       24.50     80.29 o 
   4  -4  11     3423.01     3351.25    285.00 o 
   5  -4  11      472.92      606.24    114.89 o 
   6  -4  11      141.31      167.30    154.77 o 
   7  -4  11      298.75      170.55    161.79 o 
   8  -4  11        4.13      152.02    162.79 o 
   9  -4  11      434.33      440.78    195.35 o 
  10  -4  11      198.84       -1.50    177.31 o 
  11  -4  11      109.36      214.63    210.87 o 
 -11  -3  11       48.32       29.80    114.70 o 
 -10  -3  11        2.26       -5.26    101.93 o 
  -9  -3  11       97.50       68.37    111.45 o 
  -8  -3  11      146.52      130.23    123.72 o 
  -7  -3  11      739.36      799.66    161.79 o 
  -6  -3  11       45.70       76.38    126.47 o 
  -5  -3  11      118.77      107.94    112.95 o 
  -4  -3  11      439.56      422.53    100.58 o 
  -3  -3  11      452.21      588.63    103.35 o 
  -2  -3  11       64.50       81.28     52.49 o 
  -1  -3  11       11.32        5.44     48.32 o 
   0  -3  11      171.95       96.52     54.67 o 
   1  -3  11      160.42      108.77     74.18 o 
   2  -3  11     4673.39     5069.02    139.06 o 
   3  -3  11      399.40      604.52    130.98 o 
   4  -3  11       41.60       45.83     80.05 o 
   5  -3  11     2206.51     2012.71    150.20 o 
   6  -3  11     1326.71     1375.93    208.62 o 
   7  -3  11       90.61       67.12    161.29 o 
   8  -3  11       38.93      -78.14    160.03 o 
   9  -3  11      170.07      474.84    202.86 o 
  10  -3  11        0.47       99.18    199.35 o 
  11  -3  11      352.76      266.47    223.39 o 
 -11  -2  11      189.45      248.19    128.98 o 
 -10  -2  11        0.52       34.81    128.73 o 
  -9  -2  11       68.41      149.01    128.23 o 
  -8  -2  11      552.42      563.25    155.27 o 
  -7  -2  11      493.48      536.20    146.76 o 
  -6  -2  11      303.77      259.21    139.50 o 
  -5  -2  11       60.89      132.99    123.47 o 
  -4  -2  11       56.99      127.22    120.71 o 
  -3  -2  11     1012.77      903.17    107.15 o 
  -2  -2  11     5318.35     4817.62    137.80 o 
  -1  -2  11       72.79       24.12     56.54 o 
   0  -2  11       13.29       -4.45     54.29 o 
   1  -2  11      839.67      930.51     76.09 o 
   2  -2  11     5150.83     5371.67    145.79 o 
   3  -2  11        6.19      153.19     61.46 o 
   4  -2  11      324.74      273.99     90.17 o 
   5  -2  11        1.55      -67.83     83.65 o 
   6  -2  11       16.20      -94.42    142.25 o 
   7  -2  11      867.98      690.47    183.07 o 
   8  -2  11      248.30      222.39    182.07 o 
   9  -2  11        5.06      158.78    179.82 o 
  10  -2  11      571.24      707.50    237.92 o 
  11  -2  11      347.12      426.75    237.17 o 
 -11  -1  11       24.49      118.71    129.48 o 
 -10  -1  11      103.80      -63.11    124.22 o 
  -9  -1  11      360.13      466.83    151.27 o 
  -8  -1  11       98.18       -0.25    119.96 o 
  -7  -1  11       69.68      -68.12    117.46 o 
  -6  -1  11      611.11      596.30    156.03 o 
  -5  -1  11        5.64      -37.32    111.95 o 
  -4  -1  11       91.93      150.27    115.95 o 
  -3  -1  11     1598.41     1589.56    179.32 o 
  -2  -1  11      311.81      325.65     91.93 o 
  -1  -1  11     3454.44     4000.61    186.70 o 
   0  -1  11      561.25      696.24     70.13 o 
   1  -1  11       33.11      -52.70     53.06 o 
   2  -1  11       16.58       -8.31     53.27 o 
   3  -1  11     2566.08     2455.68    115.03 o 
   4  -1  11      129.76      118.00     76.37 o 
   5  -1  11       70.90      109.50     85.77 o 
   6  -1  11       91.47       48.08    142.75 o 
   7  -1  11      560.23      478.60    174.81 o 
   8  -1  11      299.02      400.96    179.82 o 
   9  -1  11      162.62      104.18    180.07 o 
  10  -1  11      183.42      315.06    210.37 o 
  11  -1  11       22.75       28.30    188.58 o 
 -11   0  11       41.73       -5.51    120.21 o 
 -10   0  11      223.33      236.67    132.23 o 
  -9   0  11       46.00      115.61     90.10 o 
  -8   0  11      448.11      405.22    145.76 o 
  -7   0  11       34.23       89.91    134.74 o 
  -6   0  11       77.03       26.30    116.96 o 
  -5   0  11      123.18      179.82    123.22 o 
  -4   0  11      500.66      434.77    133.74 o 
  -3   0  11        1.90       49.09    101.18 o 
  -2   0  11      338.79      256.25     66.22 o 
  -1   0  11     2758.56     2756.61    112.63 o 
   0   0  11      620.04      703.99     83.29 o 
   1   0  11       63.50      205.46     72.16 o 
   2   0  11      627.49      481.77     63.87 o 
   3   0  11     1467.47     1572.07     90.98 o 
   4   0  11      733.81      646.47     71.11 o 
   5   0  11      272.94      229.22     88.71 o 
   6   0  11        7.71      170.05    151.77 o 
   7   0  11       13.06       23.79    148.76 o 
   8   0  11     1297.28     1200.12    226.65 o 
   9   0  11       24.24      142.25    170.30 o 
  10   0  11      176.41       35.06    182.32 o 
  11   0  11      143.96      122.22    207.62 o 
 -11   1  11        2.15       75.88    123.22 o 
 -10   1  11       45.73       39.26     82.97 o 
  -9   1  11      183.49      201.37     90.01 o 
  -8   1  11      715.05      723.28    172.55 o 
  -7   1  11       42.82      183.32    135.24 o 
  -6   1  11       14.05       13.52    131.48 o 
  -5   1  11      230.74      365.90    137.99 o 
  -4   1  11      223.44      266.97    130.23 o 
  -3   1  11      739.44      715.77    145.51 o 
  -2   1  11      227.05      141.00    100.93 o 
  -1   1  11      177.12      147.16     55.59 o 
   0   1  11     1861.02     1990.62    125.12 o 
   1   1  11     3658.16     3923.97    127.93 o 
   2   1  11      491.82      470.35     68.68 o 
   3   1  11      119.77      106.39     55.90 o 
   4   1  11      621.12      625.16     71.23 o 
   5   1  11       60.10      202.97     89.41 o 
   6   1  11       71.36      218.39    153.02 o 
   7   1  11      331.53      294.27    170.05 o 
   8   1  11      226.68       27.05    163.54 o 
   9   1  11      547.59      287.51    153.52 o 
  10   1  11      559.60      568.76    227.15 o 
  11   1  11       10.38      212.88    209.37 o 
 -10   2  11      494.40      498.12    109.78 o 
  -9   2  11       27.07       60.86    128.73 o 
  -8   2  11       14.11       -9.77    121.97 o 
  -7   2  11     1523.80     1560.51    212.12 o 
  -6   2  11       53.10      290.26    145.26 o 
  -5   2  11       32.30       31.05    126.72 o 
  -4   2  11      243.93      339.60    128.23 o 
  -3   2  11      190.82      196.10    113.95 o 
  -2   2  11     2195.57     2542.24    214.63 o 
  -1   2  11      631.05      565.39     86.29 o 
   0   2  11      173.78      103.10     53.94 o 
   1   2  11      139.17      111.97     57.64 o 
   2   2  11     5019.04     4849.48    158.95 o 
   3   2  11     3587.84     3304.49     99.67 o 
   4   2  11      165.75      320.69     53.68 o 
   5   2  11       21.36      132.43     45.74 o 
   6   2  11     1188.24     1301.55    198.85 o 
   7   2  11       44.53      179.57    168.05 o 
   8   2  11      848.30      882.56    198.10 o 
   9   2  11      303.45      203.11    179.82 o 
  10   2  11       48.16      136.74    187.83 o 
  11   2  11      468.43      894.33    241.93 o 
 -10   3  11       64.50       47.87     96.21 o 
  -9   3  11      197.31      207.12    133.24 o 
  -8   3  11       23.87     -108.69    119.71 o 
  -7   3  11      131.11      211.37    136.49 o 
  -6   3  11     1225.66     1252.21    198.35 o 
  -5   3  11      979.83      776.37    167.80 o 
  -4   3  11       34.31       83.15    113.70 o 
  -3   3  11      123.78      186.08    112.20 o 
  -2   3  11     4745.44     5625.44    311.05 o 
  -1   3  11      458.75      601.30     96.16 o 
   0   3  11       52.84       -3.86     65.08 o 
   1   3  11      116.76      105.91     50.91 o 
   2   3  11     2005.76     1958.51     82.37 o 
   3   3  11       69.09      413.86    134.61 o 
   4   3  11      879.62      868.68     75.68 o 
   5   3  11      245.19      207.81     79.67 o 
   6   3  11       10.25      -37.57    131.23 o 
   7   3  11      646.57      537.20    174.06 o 
   8   3  11      803.28      906.60    205.61 o 
   9   3  11       72.64       14.28    157.53 o 
  10   3  11       47.58      -74.38    169.30 o 
  11   3  11      115.17      357.38    209.87 o 
 -10   4  11       88.43       49.49    106.47 o 
  -9   4  11      341.78      361.14    152.52 o 
  -8   4  11      102.24       27.80    131.23 o 
  -7   4  11       23.14      183.82    139.00 o 
  -6   4  11      552.34      616.84    166.79 o 
  -5   4  11      312.68       84.15    128.48 o 
  -4   4  11      945.78     1015.29    171.80 o 
  -3   4  11        3.14      -10.52    111.70 o 
  -2   4  11     1990.60     2137.03    221.64 o 
  -1   4  11     1642.05     1631.36    144.00 o 
   0   4  11     2782.84     2424.74    141.48 o 
   1   4  11       68.41      101.70     57.99 o 
   2   4  11        1.14      -43.37     52.99 o 
   3   4  11     1192.37     1228.27     91.76 o 
   4   4  11      517.79      833.85     98.31 o 
   5   4  11        4.27       36.16     65.86 o 
   6   4  11       13.96      -10.65     73.83 o 
   7   4  11      173.92      215.13    149.51 o 
   8   4  11       81.44      114.70    140.25 o 
   9   4  11      694.63      752.58    200.35 o 
  10   4  11        0.97      -13.77    183.57 o 
  11   4  11        2.42       38.07    173.31 o 
 -10   5  11      106.94      226.60    117.63 o 
  -9   5  11       69.52      204.36    144.00 o 
  -8   5  11      121.54       52.59    146.26 o 
  -7   5  11     1109.25     1243.70    209.37 o 
  -6   5  11       71.88      101.43    140.75 o 
  -5   5  11        1.74       40.57    122.22 o 
  -4   5  11     2946.95     2629.15    248.44 o 
  -3   5  11      125.27      363.39    159.78 o 
  -2   5  11       35.85       26.30    113.20 o 
  -1   5  11     1356.74     1443.36    148.51 o 
   0   5  11      898.98     1044.45    113.25 o 
   1   5  11      284.46      442.53     75.35 o 
   2   5  11     3390.50     3151.63    135.15 o 
   3   5  11       35.45       44.73     74.14 o 
   4   5  11      145.01      107.52     75.15 o 
   5   5  11     1046.65      802.48     97.06 o 
   6   5  11      835.50      656.87    106.48 o 
   7   5  11        0.07       18.53    142.75 o 
   8   5  11      708.90      708.25    187.83 o 
   9   5  11      238.09       93.67    155.78 o 
  10   5  11       89.48      364.89    183.57 o 
  11   5  11       50.34       71.38    176.81 o 
  -9   6  11       96.22       30.30    137.99 o 
  -8   6  11      986.58     1124.24    216.63 o 
  -7   6  11        1.51       10.52    139.75 o 
  -6   6  11      762.08      783.13    180.82 o 
  -5   6  11       59.24       88.16    123.72 o 
  -4   6  11        1.83      -50.09    124.72 o 
  -3   6  11     3003.26     3164.84    278.74 o 
  -2   6  11      681.07      628.86    151.02 o 
  -1   6  11      175.26       55.60     96.92 o 
   0   6  11      112.94      192.12     72.29 o 
   1   6  11     1657.94     1530.26    106.83 o 
   2   6  11      390.94      574.62     83.98 o 
   3   6  11     1147.57      914.12    109.49 o 
   4   6  11      139.17       44.78     80.38 o 
   5   6  11      157.04      160.76     89.40 o 
   6   6  11     1110.09     1072.80    192.84 o 
   7   6  11      314.33      179.39     92.26 o 
   8   6  11      100.08       86.40    148.76 o 
   9   6  11        7.43       92.16    157.03 o 
  10   6  11      227.02      515.16    192.59 o 
  11   6  11       24.81      -95.17    163.79 o 
  -9   7  11       19.44     -140.00    140.00 o 
  -8   7  11        5.19      -52.09    164.29 o 
  -7   7  11      482.13      837.73    196.10 o 
  -6   7  11      242.16      207.62    152.77 o 
  -5   7  11       63.31      118.96    140.00 o 
  -4   7  11        4.69       70.37    138.24 o 
  -3   7  11      290.55      197.85    137.49 o 
  -2   7  11        3.80      130.48    130.73 o 
  -1   7  11     1629.50     1856.78    157.45 o 
   0   7  11      418.62      556.19     86.06 o 
   1   7  11       26.46       50.35     67.41 o 
   2   7  11      272.31      321.58     85.38 o 
   3   7  11      640.92      600.99    102.75 o 
   4   7  11      152.07        0.16     77.47 o 
   5   7  11      112.37       51.91     82.33 o 
   6   7  11      472.13      368.12     99.16 o 
   7   7  11       84.31      153.04     90.81 o 
   8   7  11      525.45      889.07    199.85 o 
   9   7  11      206.27      363.39    176.31 o 
  10   7  11       59.46        0.25    151.77 o 
  11   7  11       41.43      137.24    172.55 o 
  -9   8  11       59.52       18.53    167.05 o 
  -8   8  11      218.64      264.72    176.81 o 
  -7   8  11        0.47      132.23    153.77 o 
  -6   8  11      241.81      436.77    162.04 o 
  -5   8  11     1413.44     1321.59    218.14 o 
  -4   8  11      110.85      -79.39    119.46 o 
  -3   8  11      229.81       72.88    106.19 o 
  -2   8  11      790.31      575.52    151.52 o 
  -1   8  11     1472.84     1366.85    153.41 o 
   1   8  11      229.32      212.19     79.55 o 
   2   8  11       12.58       30.55     81.59 o 
   3   8  11       34.89      -51.38     77.61 o 
   4   8  11      547.38      469.69    101.57 o 
   5   8  11      650.65      500.73    104.88 o 
   6   8  11        4.26       83.84     92.20 o 
   7   8  11        8.72      -12.97     83.40 o 
   8   8  11      131.55      175.01     99.05 o 
   9   8  11       48.63      256.70    169.80 o 
  10   8  11       31.31      -26.55    159.78 o 
  -8   9  11      475.90      631.87    213.13 o 
  -7   9  11       11.10       19.28    158.78 o 
  -6   9  11       30.52      -43.08    142.75 o 
  -5   9  11      625.53      542.46    185.83 o 
  -4   9  11      396.17      438.02    167.05 o 
  -3   9  11     1657.42     1607.34    221.14 o 
  -2   9  11        1.07       83.65    110.95 o 
   0   9  11     2928.38     3206.57    220.64 o 
   1   9  11     1009.48     1153.45    113.08 o 
   2   9  11       70.23       88.18     91.10 o 
   3   9  11       43.39       53.97     84.62 o 
   4   9  11      474.48      426.45    101.80 o 
   5   9  11       11.78      230.59    186.70 o 
   6   9  11      167.55       96.31     88.23 o 
   7   9  11       43.99      214.56     98.87 o 
   8   9  11        2.49      -51.37     86.10 o 
   9   9  11      697.00      719.77    188.83 o 
  10   9  11       29.58      186.08    172.05 o 
  -7  10  11      555.32      606.07    198.60 o 
  -6  10  11       43.75      125.97    155.52 o 
  -5  10  11        0.95      -32.81    133.24 o 
  -4  10  11      725.23      897.59    191.34 o 
  -3  10  11       62.48       62.11    143.00 o 
  -2  10  11      407.02      368.28    116.70 o 
  -1  10  11      308.68      528.99    124.69 o 
   0  10  11       67.47      -21.92     95.98 o 
   1  10  11      570.94      660.87    121.16 o 
   2  10  11     1604.01     1830.13    155.37 o 
   3  10  11      126.13      209.47     93.59 o 
   4  10  11      166.50      126.32     88.13 o 
   5  10  11      279.24      388.70    106.39 o 
   6  10  11      114.33      215.32     93.59 o 
   7  10  11       42.56        0.31     90.34 o 
   8  10  11        9.84       85.61     97.90 o 
   9  10  11      218.83      227.78    106.55 o 
  -7  11  11       34.55      235.67    180.07 o 
  -6  11  11      176.60      167.55    184.33 o 
  -5  11  11      148.93      141.00    168.05 o 
  -4  11  11      106.81      197.35    155.78 o 
  -3  11  11      146.12      140.75    157.03 o 
  -2  11  11      767.43      848.14    158.28 o 
  -1  11  11      244.71      550.32    130.86 o 
   0  11  11       86.61       78.21    102.84 o 
   1  11  11      841.07      920.13    208.87 o 
   2  11  11      166.98      277.21     99.40 o 
   3  11  11      114.34      260.27    100.56 o 
   4  11  11       19.82      -23.93     85.57 o 
   5  11  11        9.95       10.39     85.18 o 
   6  11  11       41.62      153.43    101.03 o 
   7  11  11      494.18      623.35    172.55 o 
   8  11  11       24.12       95.64    109.62 o 
   9  11  11       25.44       29.80    107.33 o 
  -6  12  11      724.21      714.51    236.92 o 
  -5  12  11       65.40       26.30    160.78 o 
  -4  12  11      133.35       98.17    158.78 o 
  -3  12  11      120.97      144.51    168.05 o 
  -2  12  11        0.47       44.89    116.37 o 
  -1  12  11       93.32       17.92    106.00 o 
   0  12  11      278.07      447.04    126.23 o 
   1  12  11      107.46      181.82    162.04 o 
   2  12  11      108.94       81.89    142.25 o 
   3  12  11      151.56      160.39     92.18 o 
   4  12  11       52.33      151.49    100.12 o 
   5  12  11      218.00      194.12    100.05 o 
   6  12  11        3.07      -16.51     96.60 o 
   7  12  11       62.92      103.01    104.39 o 
   8  12  11      108.02      129.62    111.01 o 
  -5  13  11      396.22      423.75    201.86 o 
  -4  13  11      401.69      349.12    178.82 o 
  -3  13  11      220.41      242.68    183.82 o 
  -2  13  11       19.29       16.04    118.13 o 
  -1  13  11      691.85      528.77    139.33 o 
   0  13  11       63.50       57.09    117.16 o 
   1  13  11      488.61      556.98    196.60 o 
   2  13  11       43.59      -74.88    140.25 o 
   3  13  11       43.45      142.14     92.62 o 
   4  13  11       23.83       64.29     95.63 o 
   5  13  11      233.95      300.68    118.53 o 
   6  13  11       57.69      156.87    101.05 o 
   7  13  11       11.85        6.51    151.77 o 
  -3  14  11      855.26      795.06    160.44 o 
  -2  14  11        8.53       15.75    124.14 o 
  -1  14  11       57.32       61.09    116.61 o 
   0  14  11      608.34      811.63    159.04 o 
   1  14  11      218.25      234.92    182.82 o 
   2  14  11       34.32       21.29    144.51 o 
   3  14  11       24.19       -2.75    141.75 o 
   4  14  11        6.83       27.18    143.00 o 
   5  14  11       16.88        7.29    100.98 o 
   6  14  11      293.22       78.89    162.04 o 
  -2  15  11       41.42      153.59    139.86 o 
  -1  15  11      179.52      127.78    128.01 o 
   0  15  11        5.49       96.98    127.37 o 
   1  15  11      115.45      127.98    180.82 o 
   2  15  11      157.96      164.29    171.55 o 
   3  15  11      118.23       47.33    166.54 o 
   4  15  11        7.21       15.53    159.28 o 
  -2 -14  12      171.19      -56.85    168.30 o 
  -1 -14  12      240.07      128.73    175.06 o 
   0 -14  12       42.30      224.40    185.83 o 
   1 -14  12        1.10      -13.52    172.81 o 
  -5 -13  12      131.12      227.03    111.21 o 
  -4 -13  12        2.40       -8.84     98.12 o 
  -3 -13  12       16.15       43.19    109.21 o 
  -2 -13  12       29.42     -147.01    147.01 o 
  -1 -13  12       23.44      -77.89    144.25 o 
   0 -13  12      233.75       53.59    168.30 o 
   1 -13  12      199.53      207.87    178.06 o 
   2 -13  12        1.33      -46.83    165.04 o 
   3 -13  12      177.56      198.60    182.57 o 
   4 -13  12      328.46      452.05    202.11 o 
  -6 -12  12        1.14      -73.37     98.51 o 
  -5 -12  12        4.13       24.68    103.54 o 
  -4 -12  12      250.28      430.69    118.78 o 
  -3 -12  12      118.98      131.87    105.54 o 
  -2 -12  12       33.32      -17.09    101.68 o 
  -1 -12  12      533.51      582.03    190.09 o 
   0 -12  12       60.67       47.58    161.54 o 
   1 -12  12        9.91       86.40    158.03 o 
   2 -12  12      335.82      212.12    170.80 o 
   3 -12  12       13.97       23.79    157.78 o 
   4 -12  12        7.93      -82.40    163.04 o 
   5 -12  12      849.99     1073.65    239.42 o 
  -7 -11  12       75.14       91.66    136.99 o 
  -6 -11  12       93.01       76.99    128.23 o 
  -5 -11  12        0.02      -45.84     89.50 o 
  -4 -11  12       10.25       72.27    127.60 o 
  -3 -11  12      120.39      149.65    104.70 o 
  -2 -11  12      568.21      478.04    170.05 o 
  -1 -11  12      120.11       35.56    151.27 o 
   0 -11  12      133.37      203.61    165.54 o 
   1 -11  12       37.90      -85.15    142.50 o 
   2 -11  12      405.71      372.66    178.32 o 
   3 -11  12      101.52        2.50    146.26 o 
   4 -11  12       53.28       19.03    157.53 o 
   5 -11  12      193.39      243.93    183.57 o 
   6 -11  12      384.15      294.77    180.57 o 
  -8 -10  12        2.79      -54.60    124.22 o 
  -7 -10  12      226.80      245.68    142.25 o 
  -6 -10  12      205.30      282.59    111.57 o 
  -5 -10  12       20.78      -10.40     99.46 o 
  -4 -10  12       53.61      126.77    100.07 o 
  -3 -10  12      480.74      389.64    110.39 o 
  -2 -10  12      719.10      694.55    120.84 o 
  -1 -10  12      200.25      408.54    100.86 o 
   0 -10  12      458.93      318.31    158.28 o 
   1 -10  12       32.19      -70.88    141.00 o 
   2 -10  12      118.66       24.79    121.46 o 
   3 -10  12      601.99      489.87    174.81 o 
   4 -10  12        3.59      -71.38    150.77 o 
   5 -10  12      162.29      367.15    189.08 o 
   6 -10  12      478.23      501.89    174.56 o 
   7 -10  12      222.71       98.42    164.29 o 
  -8  -9  12        2.20      126.47    141.50 o 
  -7  -9  12       37.86      121.97    132.73 o 
  -6  -9  12        1.49       17.87     93.12 o 
  -5  -9  12      100.27      266.54    160.41 o 
  -4  -9  12      274.28      225.58    104.32 o 
  -3  -9  12       13.78       32.33     88.77 o 
  -2  -9  12      396.92      340.22     93.28 o 
  -1  -9  12     1963.67     2037.12    244.18 o 
   0  -9  12      307.58      484.36    173.31 o 
   1  -9  12        0.20       31.31    150.02 o 
   2  -9  12      393.75      464.82    179.07 o 
   3  -9  12       65.83       73.13    150.77 o 
   4  -9  12      606.16      655.41    185.33 o 
   5  -9  12      363.88      610.58    187.08 o 
   6  -9  12      168.97       89.66    142.75 o 
   7  -9  12      118.43      110.35    107.22 o 
   8  -9  12     1247.79     1303.95    168.39 o 
  -9  -8  12      116.23      110.45    134.24 o 
  -8  -8  12      376.54      365.90    143.50 o 
  -7  -8  12       75.03      118.96    122.72 o 
  -6  -8  12      340.11      284.32    106.56 o 
  -5  -8  12      524.84      576.86    116.61 o 
  -4  -8  12       78.66      133.13     99.55 o 
  -3  -8  12       68.61       -6.65     87.14 o 
  -2  -8  12        0.06      -23.97     77.62 o 
  -1  -8  12      117.71       86.17     78.81 o 
   0  -8  12      889.82     1043.78    157.15 o 
   1  -8  12      914.23     1044.85    202.86 o 
   2  -8  12      137.55       78.39    143.00 o 
   3  -8  12      598.04      438.53    166.29 o 
   4  -8  12     1435.91     1437.04    226.40 o 
   5  -8  12       97.13      222.60    151.52 o 
   6  -8  12       88.68      251.67    114.62 o 
   7  -8  12       24.37       56.86    107.39 o 
   8  -8  12        3.14       35.17    106.26 o 
  -9  -7  12       49.33        5.26    111.45 o 
  -8  -7  12        4.80       30.05    112.45 o 
  -7  -7  12      122.63      259.71    136.74 o 
  -6  -7  12       26.45       -4.76    102.18 o 
  -5  -7  12       51.56      137.69     94.63 o 
  -4  -7  12      440.71      506.57    113.11 o 
  -3  -7  12      895.65      906.95    118.52 o 
  -2  -7  12      372.09      502.50    107.86 o 
  -1  -7  12        4.79       75.73     77.29 o 
   0  -7  12      249.29      342.96     87.37 o 
   1  -7  12        0.49     -123.72    123.72 o 
   2  -7  12      445.66      273.98    156.78 o 
   3  -7  12      291.47      194.86     91.55 o 
   4  -7  12      321.78      318.95    107.71 o 
   5  -7  12     1150.24     1207.10    135.00 o 
   6  -7  12     1571.80     1582.00    252.07 o 
   7  -7  12       10.78       53.48    102.58 o 
   8  -7  12        2.50      -25.55    150.77 o 
   9  -7  12      346.27      369.65    194.84 o 
 -10  -6  12        2.74       36.82    123.97 o 
  -9  -6  12       16.42       41.07    116.46 o 
  -8  -6  12      158.37      228.15    128.23 o 
  -7  -6  12      353.48      447.54    136.99 o 
  -6  -6  12       26.45        7.01    108.19 o 
  -5  -6  12        3.46       67.39     86.14 o 
  -4  -6  12      641.12      626.23    128.23 o 
  -3  -6  12      411.27      465.71    102.14 o 
  -2  -6  12      421.20      514.71     99.96 o 
  -1  -6  12      981.52      882.96    110.03 o 
   0  -6  12      232.01      198.08     78.23 o 
   1  -6  12     1360.37     1394.01    119.46 o 
   2  -6  12     2313.24     2528.94    157.00 o 
   3  -6  12      149.30      201.94     98.31 o 
   4  -6  12       63.29       57.56     92.47 o 
   5  -6  12      382.00      299.51     99.11 o 
   6  -6  12       52.77      174.22    102.56 o 
   7  -6  12      470.26      711.05    133.91 o 
   8  -6  12      482.73      369.65    188.08 o 
   9  -6  12       16.61     -137.49    162.29 o 
 -10  -5  12        4.46      -41.32    107.94 o 
  -9  -5  12        1.27       65.37    109.94 o 
  -8  -5  12       12.57       36.82    112.70 o 
  -7  -5  12       35.36       50.34    108.19 o 
  -6  -5  12     1182.68     1079.91    168.05 o 
  -5  -5  12       87.55      134.24    115.70 o 
  -4  -5  12      358.20      397.45    106.40 o 
  -3  -5  12      350.61      170.43     87.33 o 
  -2  -5  12      940.77      861.55    110.29 o 
  -1  -5  12      292.13      275.66     84.69 o 
   0  -5  12      744.37      721.84     72.50 o 
   1  -5  12        0.09      -47.00     51.30 o 
   2  -5  12       30.52      -48.11     86.67 o 
   3  -5  12     1580.33     1706.63    178.06 o 
   4  -5  12      644.73      585.64    113.46 o 
   5  -5  12       64.14       11.62     86.75 o 
   6  -5  12      740.47      676.26    122.00 o 
   7  -5  12     1150.61     1135.26    214.88 o 
   8  -5  12       14.85      141.75    179.82 o 
   9  -5  12      639.26     1007.28    234.41 o 
  10  -5  12       21.75      101.68    196.35 o 
 -10  -4  12        1.61       59.10    117.71 o 
  -9  -4  12       28.52      103.68    118.46 o 
  -8  -4  12       79.44      133.99    116.46 o 
  -7  -4  12       32.99       75.88    120.96 o 
  -6  -4  12      484.58      421.49    142.75 o 
  -5  -4  12       20.87      211.12    125.47 o 
  -4  -4  12      158.90      101.24     90.98 o 
  -3  -4  12        5.29       44.98     83.02 o 
  -2  -4  12       84.41      102.55     79.67 o 
  -1  -4  12     1390.74     1430.53     89.09 o 
   0  -4  12      609.84      672.03     73.18 o 
   1  -4  12        8.82       76.57     58.08 o 
   2  -4  12       33.20       19.14     53.07 o 
   3  -4  12      892.53      734.58    201.61 o 
   4  -4  12      525.46      808.94    123.85 o 
   5  -4  12      535.82      373.57    104.75 o 
   6  -4  12        7.92       23.40    139.25 o 
   7  -4  12      188.44      155.02    152.27 o 
   8  -4  12      527.47      407.97    190.84 o 
   9  -4  12     1065.53      997.51    243.43 o 
  10  -4  12        9.85       98.42    196.35 o 
 -10  -3  12       21.32       67.87    105.44 o 
  -9  -3  12       45.97       62.36    119.46 o 
  -8  -3  12      420.09      429.01    147.51 o 
  -7  -3  12        3.51       69.62    117.71 o 
  -6  -3  12       77.58        7.26    115.70 o 
  -5  -3  12       47.30       11.52    118.96 o 
  -4  -3  12      170.84      265.13     91.66 o 
  -3  -3  12       81.36      225.82     93.87 o 
  -2  -3  12       36.62        1.50     51.61 o 
  -1  -3  12       32.08       13.70     52.81 o 
   0  -3  12      367.46      471.78     70.65 o 
   1  -3  12     2518.95     2669.87    114.97 o 
   2  -3  12       74.82       74.34     58.91 o 
   3  -3  12       69.00       74.05     78.06 o 
   4  -3  12     1812.67     1522.58    135.80 o 
   5  -3  12      212.77      337.31     97.60 o 
   6  -3  12      134.75      114.64    102.28 o 
   7  -3  12      427.34      327.83    164.29 o 
   8  -3  12       93.73      247.19    178.06 o 
   9  -3  12       14.53      121.97    173.81 o 
  10  -3  12      296.44      450.05    219.14 o 
 -10  -2  12        1.39      -25.04    108.19 o 
  -9  -2  12       67.66       21.54    122.22 o 
  -8  -2  12        0.83      -32.56    117.96 o 
  -7  -2  12      247.49      170.05    134.49 o 
  -6  -2  12      381.22      451.30    156.28 o 
  -5  -2  12      248.83      222.89    134.74 o 
  -4  -2  12       27.42       96.42    100.43 o 
  -3  -2  12     2113.18     2194.90    148.50 o 
  -2  -2  12      770.11      755.39     75.94 o 
  -1  -2  12        5.27        2.82     54.02 o 
   0  -2  12      150.58       98.07     57.62 o 
   1  -2  12      638.04      671.40     77.52 o 
   2  -2  12      601.36      785.25     80.24 o 
   3  -2  12       34.33      -30.86     73.03 o 
   4  -2  12     1029.74     1065.18    160.78 o 
   5  -2  12      121.67      200.74     94.91 o 
   6  -2  12     3106.57     2745.41    173.61 o 
   7  -2  12     1198.75     1198.62    218.14 o 
   8  -2  12      131.73      160.53    170.05 o 
   9  -2  12       23.60      -54.85    168.80 o 
  10  -2  12      182.59      134.74    190.84 o 
  11  -2  12        6.49      -29.80    201.86 o 
 -10  -1  12       38.30       31.05    119.96 o 
  -9  -1  12       76.51       54.85    126.72 o 
  -8  -1  12       70.28      156.28    130.23 o 
  -7  -1  12      574.09      580.28    159.78 o 
  -6  -1  12       90.65      -11.77    131.98 o 
  -5  -1  12     1474.00     1358.90    192.59 o 
  -4  -1  12      558.11      463.32    140.50 o 
  -3  -1  12      588.85      751.58    154.02 o 
  -2  -1  12      353.22      354.40     68.85 o 
  -1  -1  12     2499.87     2565.07    113.75 o 
   0  -1  12      719.63      874.40     80.93 o 
   1  -1  12      142.61      175.48     59.51 o 
   2  -1  12     1832.23     1897.79    100.23 o 
   3  -1  12       62.98       33.75     54.76 o 
   4  -1  12      403.48      401.67     89.90 o 
   5  -1  12      245.79      158.98    120.21 o 
   6  -1  12     1001.41      937.99    121.73 o 
   7  -1  12      625.01      619.09    177.81 o 
   8  -1  12     1160.98     1240.19    226.40 o 
   9  -1  12        0.08       35.81    171.30 o 
  10  -1  12       39.04       39.57    180.32 o 
  11  -1  12      214.64      148.76    210.62 o 
 -10   0  12        9.73       -2.00    122.97 o 
  -9   0  12      268.78      183.57    139.00 o 
  -8   0  12        8.83      105.19    128.48 o 
  -7   0  12       88.32       73.88    135.74 o 
  -6   0  12      192.85      125.22    130.23 o 
  -5   0  12       38.39       25.80    118.21 o 
  -4   0  12      441.85      340.10    114.95 o 
  -3   0  12       20.17       78.64    109.19 o 
  -2   0  12      128.74      111.33     66.29 o 
  -1   0  12      832.31      713.28     80.46 o 
   0   0  12     6238.43     6305.54    163.14 o 
   1   0  12        3.14       34.53     58.14 o 
   2   0  12      278.59      237.39     65.05 o 
   3   0  12      322.02      373.21     68.40 o 
   4   0  12      459.68      511.48     70.68 o 
   5   0  12       42.21      -71.60     71.60 o 
   6   0  12        8.75      -32.94     87.41 o 
   7   0  12      260.85      282.00    142.00 o 
   8   0  12      151.40      103.18    160.28 o 
   9   0  12      236.87       55.35    176.81 o 
  10   0  12       16.68       37.32    181.32 o 
  11   0  12       88.92       51.09    210.37 o 
 -10   1  12       20.02      135.50     94.62 o 
  -9   1  12       41.14      -60.86    121.72 o 
  -8   1  12      174.28      167.80    142.00 o 
  -7   1  12      161.61      325.32    146.76 o 
  -6   1  12       31.99       31.81    132.48 o 
  -5   1  12        0.42     -109.44    109.44 o 
  -4   1  12      259.97      401.71    142.75 o 
  -3   1  12       69.23        4.76    113.70 o 
  -2   1  12     1320.35     1557.50    183.32 o 
  -1   1  12      532.30      441.18     69.49 o 
   0   1  12     1813.07     1892.30    101.33 o 
   1   1  12     4279.48     4419.98    140.37 o 
   2   1  12       16.37      -55.63     55.63 o 
   3   1  12       99.11      125.44     59.74 o 
   4   1  12        0.23      125.49     95.75 o 
   5   1  12      107.95       79.32     79.29 o 
   6   1  12      567.40      558.84     99.65 o 
   7   1  12       93.19       81.64    160.03 o 
   8   1  12        9.14     -141.25    141.25 o 
   9   1  12      304.96      262.71    186.83 o 
  10   1  12       20.21      142.75    187.83 o 
  11   1  12        3.86       87.40    197.85 o 
 -10   2  12        4.12      -56.18     87.46 o 
  -9   2  12        7.07       12.27    138.49 o 
  -8   2  12      222.48      212.38    147.01 o 
  -7   2  12       67.71      213.88    148.51 o 
  -6   2  12     1751.52     1841.25    229.15 o 
  -5   2  12      165.65      158.53    143.25 o 
  -4   2  12      575.29      488.36    148.26 o 
  -3   2  12      302.95      202.36    105.94 o 
  -2   2  12     1737.02     1651.67    189.08 o 
  -1   2  12      183.49      315.18     82.34 o 
   0   2  12        0.40      -55.91     55.91 o 
   1   2  12      764.53      685.95    120.78 o 
   2   2  12      386.75      447.08     68.04 o 
   3   2  12     1387.26     1269.24     89.10 o 
   4   2  12      383.91      382.30     68.51 o 
   5   2  12     1009.19      930.72     79.77 o 
   6   2  12        1.78       46.83    141.50 o 
   7   2  12      827.59      727.04    178.57 o 
   8   2  12       47.91      215.88    180.07 o 
   9   2  12      171.21      159.28    182.82 o 
  10   2  12       39.07      114.45    185.58 o 
  11   2  12       24.17        2.75    198.85 o 
 -10   3  12      161.12      169.96    107.68 o 
  -9   3  12      255.86      257.20    146.76 o 
  -8   3  12       24.53      -65.87    131.73 o 
  -7   3  12     1407.50     1443.05    218.39 o 
  -6   3  12     1165.49     1314.32    207.87 o 
  -5   3  12      123.41      149.01    143.00 o 
  -4   3  12      937.98      995.51    177.31 o 
  -3   3  12       57.32      127.73    103.43 o 
  -2   3  12       65.43       14.53    106.19 o 
  -1   3  12     1029.91     1020.10    140.00 o 
   0   3  12      463.48      559.89     94.45 o 
   1   3  12        2.96      -24.53     51.38 o 
   2   3  12      958.54      991.03     82.23 o 
   3   3  12     2031.40     2225.28    115.33 o 
   4   3  12      344.90      397.44     74.43 o 
   5   3  12      630.07      541.73     72.52 o 
   6   3  12      927.22      796.41    178.32 o 
   7   3  12       26.56       10.02    140.00 o 
   8   3  12      573.94      435.02    172.55 o 
   9   3  12      216.85      425.50    192.34 o 
  10   3  12       19.95       57.85    182.32 o 
  11   3  12       27.06        3.26    195.60 o 
 -10   4  12        5.66       30.43     94.38 o 
  -9   4  12      279.80      272.73    151.27 o 
  -8   4  12      388.10      479.35    161.03 o 
  -7   4  12       70.82      120.21    140.50 o 
  -6   4  12      101.83       49.59    137.49 o 
  -5   4  12     1325.12     1314.07    201.86 o 
  -4   4  12     1280.90      937.66    179.82 o 
  -3   4  12      243.72      325.58    141.00 o 
  -2   4  12        3.66       71.38    130.23 o 
  -1   4  12      885.01      764.15    102.68 o 
   0   4  12      101.83      164.49    137.62 o 
   1   4  12      656.18      741.02    104.93 o 
   2   4  12       25.00       49.70     59.66 o 
   3   4  12       64.90       31.21     57.72 o 
   4   4  12      659.07      744.79     83.14 o 
   5   4  12       44.93      132.82     84.90 o 
   6   4  12      315.81      657.91    179.07 o 
   7   4  12       17.17        6.76    135.99 o 
   8   4  12      773.16      807.93    191.34 o 
   9   4  12      122.13       82.90    168.80 o 
  10   4  12       44.40      -21.29    164.54 o 
  11   4  12        0.28      -19.03    184.83 o 
  -9   5  12      444.20      389.44    172.81 o 
  -8   5  12       30.15       66.87    149.26 o 
  -7   5  12       40.40       38.07    154.77 o 
  -6   5  12      144.52      270.98    157.03 o 
  -5   5  12       93.56       14.53    134.49 o 
  -4   5  12       60.70      165.04    138.75 o 
  -3   5  12     3249.15     3389.99    276.49 o 
  -2   5  12       45.86      193.84    139.00 o 
  -1   5  12       81.36       32.27     79.26 o 
   0   5  12     1639.37     1546.01    135.58 o 
   1   5  12     1420.18     1452.06    105.67 o 
   2   5  12        9.07      175.54     69.41 o 
   3   5  12        0.70      -20.01     60.73 o 
   4   5  12      215.47       93.55     81.05 o 
   5   5  12        4.87      142.46     87.51 o 
   6   5  12     1150.33     1135.30    125.74 o 
   7   5  12      234.94      449.04    171.80 o 
   8   5  12      120.88       51.34    147.76 o 
   9   5  12       53.58      104.43    169.05 o 
  10   5  12        6.65      136.74    170.30 o 
  11   5  12        1.31     -102.18    161.03 o 
  -9   6  12       10.67      -57.60    145.26 o 
  -8   6  12      391.89      587.54    197.35 o 
  -7   6  12      751.61      869.29    204.11 o 
  -6   6  12      728.80      492.87    171.80 o 
  -5   6  12      118.48      166.79    137.49 o 
  -4   6  12       12.72      -28.80    132.23 o 
  -3   6  12      105.24      131.73    143.00 o 
  -2   6  12     1271.86     1180.09    195.09 o 
  -1   6  12      483.55      397.95    125.22 o 
   0   6  12        4.68      -55.20     76.77 o 
   1   6  12      217.88      321.47     75.17 o 
   2   6  12     1353.00     1228.53    102.83 o 
   3   6  12       14.05      116.29     66.66 o 
   4   6  12      676.03      633.96    110.07 o 
   5   6  12       66.13      -42.99     78.18 o 
   6   6  12      402.43      492.33    104.18 o 
   7   6  12      158.22      306.54    175.31 o 
   8   6  12       41.41      237.92    165.54 o 
   9   6  12       12.67       28.05    166.29 o 
  10   6  12        0.95      -48.08    156.78 o 
  11   6  12       11.62      131.98    188.83 o 
  -9   7  12       54.20       79.64    170.80 o 
  -8   7  12      230.50      201.86    173.56 o 
  -7   7  12       69.07      170.80    167.55 o 
  -6   7  12      609.85      691.22    193.09 o 
  -5   7  12     1435.36     1321.59    220.64 o 
  -4   7  12       20.87       22.54    150.77 o 
  -3   7  12      101.78       67.12    136.24 o 
  -2   7  12     1056.03     1053.61    195.85 o 
  -1   7  12      892.88      678.70    181.57 o 
   0   7  12       18.42       14.56     70.43 o 
   1   7  12      258.23      364.41     84.07 o 
   2   7  12       52.68       47.49     69.55 o 
   3   7  12     1578.01     1770.26    149.20 o 
   4   7  12      934.13      819.27    114.91 o 
   5   7  12      222.66      195.95     91.27 o 
   6   7  12        1.41      132.51     99.43 o 
   7   7  12      668.00      559.30    107.95 o 
   8   7  12      224.29      559.99    190.09 o 
   9   7  12       87.98      117.21    166.54 o 
  10   7  12        1.06      -71.63    163.54 o 
  -8   8  12       29.17       62.36    175.81 o 
  -7   8  12      238.18      295.52    168.80 o 
  -6   8  12      941.62      923.63    210.87 o 
  -5   8  12       47.30      201.36    160.28 o 
  -4   8  12      542.91      822.20    205.86 o 
  -3   8  12      933.20      736.30    176.81 o 
  -2   8  12       59.97      -10.77    126.97 o 
  -1   8  12      661.64      750.38    130.15 o 
   0   8  12     1595.63     1851.74    133.51 o 
   1   8  12      365.77      542.48     93.57 o 
   2   8  12      938.53     1005.32    103.06 o 
   3   8  12      760.63      791.81    116.68 o 
   4   8  12        0.79       25.06    100.05 o 
   5   8  12     1534.56     1566.90    174.06 o 
   6   8  12      168.90      169.45     99.05 o 
   7   8  12       11.56      -24.54     90.63 o 
   8   8  12      267.55      324.82    173.31 o 
   9   8  12      327.82      359.64    180.82 o 
  10   8  12       65.88       93.67    170.05 o 
  -8   9  12      556.47      618.09    223.39 o 
  -7   9  12       91.27      215.88    195.60 o 
  -6   9  12      118.72       39.57    155.27 o 
  -5   9  12     1253.91     1640.65    257.71 o 
  -4   9  12     1663.64     2000.54    273.23 o 
  -3   9  12       12.29      -52.34    129.23 o 
  -2   9  12      316.28      222.39    157.28 o 
  -1   9  12      163.70      295.72    111.01 o 
   0   9  12        9.16      274.83    139.37 o 
   1   9  12      359.93      438.54     91.97 o 
   2   9  12      240.22      105.07     95.02 o 
   3   9  12      136.65       45.65     85.92 o 
   4   9  12      742.79      858.02    124.32 o 
   5   9  12      814.52      772.47    119.98 o 
   6   9  12       65.96      139.07     96.16 o 
   7   9  12       24.82       50.29    101.98 o 
   8   9  12      224.66      148.11    108.10 o 
   9   9  12        1.11      -12.77    171.55 o 
  -7  10  12        6.53       -3.76    174.06 o 
  -6  10  12        2.29      -65.87    151.27 o 
  -5  10  12       14.60       21.79    164.54 o 
  -4  10  12       39.14      -70.37    136.74 o 
  -3  10  12      482.15      388.19    171.30 o 
  -2  10  12     1593.54     1266.99    229.91 o 
  -1  10  12      221.40      451.67    126.14 o 
   0  10  12     1182.37     1212.89    154.74 o 
   1  10  12      980.08     1190.55    117.32 o 
   2  10  12        0.03       94.41    100.42 o 
   3  10  12      314.31      430.60    112.76 o 
   4  10  12       47.87       32.48     88.92 o 
   6  10  12      269.11      422.47    109.64 o 
   7  10  12      659.45      635.33    144.38 o 
   8  10  12       12.22       -7.68     99.26 o 
   9  10  12       60.24       53.09    147.26 o 
  -6  11  12      938.80     1121.48    253.95 o 
  -5  11  12      150.02      291.01    199.35 o 
  -4  11  12       78.47       72.88    152.02 o 
  -3  11  12      295.63      326.33    168.55 o 
  -2  11  12       79.23       57.15    108.54 o 
  -1  11  12      104.66       80.94    107.63 o 
   0  11  12        5.08       83.49    106.77 o 
   1  11  12      351.78      298.56    119.01 o 
   2  11  12     2987.38     3123.87    199.99 o 
   3  11  12      757.01     1094.33    153.52 o 
   4  11  12        2.10        2.50     94.01 o 
   5  11  12       34.40      161.69    106.81 o 
   6  11  12      232.38      190.24    101.16 o 
   7  11  12       78.57      153.51    113.88 o 
   8  11  12       70.59      145.85    115.67 o 
  -5  12  12      778.77      804.92    234.66 o 
  -4  12  12      418.34      142.00    166.29 o 
  -3  12  12        2.30     -142.50    142.50 o 
  -2  12  12      460.41      625.16    140.32 o 
  -1  12  12      231.40      316.90    127.31 o 
   0  12  12       41.78       66.28    108.83 o 
   1  12  12       48.44       93.05    119.09 o 
   2  12  12       37.47       71.13    155.78 o 
   3  12  12      157.95      248.49    102.34 o 
   4  12  12      445.42      537.72    120.46 o 
   5  12  12       70.05      102.23    101.02 o 
   6  12  12        3.63        1.88     95.15 o 
   7  12  12      291.47      260.04    116.98 o 
   8  12  12      260.39      248.53    123.03 o 
  -4  13  12       52.15      -96.17    167.80 o 
  -3  13  12      294.64       89.91    189.84 o 
  -2  13  12        7.45       18.65    113.67 o 
  -1  13  12      257.19      256.10    131.61 o 
   0  13  12       95.52      182.04    118.73 o 
   1  13  12      371.21      576.33    230.66 o 
   2  13  12       56.68      104.18    154.27 o 
   3  13  12      351.83      318.71    106.72 o 
   4  13  12      202.09      209.74    109.37 o 
   5  13  12      308.81      431.28    129.54 o 
   6  13  12      133.80      120.32    102.35 o 
   7  13  12       35.37      -13.14    101.65 o 
  -3  14  12      153.08      111.45    197.85 o 
  -2  14  12       11.70      -89.36    115.31 o 
  -1  14  12       60.87       37.36    121.41 o 
   0  14  12       24.60      -16.74    173.18 o 
   1  14  12       49.18      256.90    130.23 o 
   2  14  12      184.14      365.65    180.82 o 
   3  14  12        7.61      -22.29    153.77 o 
   4  14  12       33.21       56.53    117.83 o 
   5  14  12      396.47      507.58    130.69 o 
   0  15  12      187.23      285.32    137.02 o 
   1  15  12      208.94      299.76    137.24 o 
   2  15  12       73.34      102.43    181.57 o 
   3  15  12       68.38      106.19    180.07 o 
  -3 -13  13       12.60      -61.86    175.81 o 
  -2 -13  13       16.91      149.01    182.82 o 
  -1 -13  13       45.87      -42.32    165.04 o 
   0 -13  13      131.81      202.61    168.30 o 
   1 -13  13       47.78        7.51    157.28 o 
   2 -13  13        6.96       43.08    184.33 o 
  -5 -12  13      280.72      525.41    131.87 o 
  -4 -12  13       47.78      101.06    107.34 o 
  -3 -12  13      155.72      283.99    117.41 o 
  -2 -12  13      263.05      110.45    177.31 o 
  -1 -12  13        2.07      -63.11    151.77 o 
   0 -12  13       18.80      -33.81    155.52 o 
   1 -12  13      410.34      278.49    174.81 o 
   2 -12  13      241.34       88.66    178.57 o 
   3 -12  13      271.54      299.53    189.59 o 
   4 -12  13      194.15      146.76    173.56 o 
  -6 -11  13      146.32      140.47    115.96 o 
  -5 -11  13        0.58       22.99    101.14 o 
  -4 -11  13      110.81      178.89    106.20 o 
  -3 -11  13      624.26      647.48    129.74 o 
  -2 -11  13      221.59      305.79    109.63 o 
  -1 -11  13        2.31       52.84    156.28 o 
   0 -11  13       42.00      107.44    154.77 o 
   1 -11  13       20.85      -30.30    152.27 o 
   2 -11  13       41.76       39.32    161.03 o 
   3 -11  13       16.33      116.21    168.05 o 
   4 -11  13       35.37      -39.32    154.02 o 
   5 -11  13      331.54      423.25    202.11 o 
  -7 -10  13      205.79      243.43    145.01 o 
  -6 -10  13        1.42      119.23    101.40 o 
  -5 -10  13       43.37       44.42     99.82 o 
  -4 -10  13        0.03     -109.74    153.52 o 
  -3 -10  13        1.08      -84.08     84.08 o 
  -2 -10  13     1123.48     1262.02    147.46 o 
  -1 -10  13     1453.93     1520.69    238.92 o 
   0 -10  13      272.00      271.73    166.54 o 
   1 -10  13      520.79      512.91    178.82 o 
   2 -10  13      143.26      196.35    165.79 o 
   3 -10  13       30.93      -20.54    148.51 o 
   4 -10  13        0.78      -34.56    151.52 o 
   5 -10  13       39.08       78.89    161.54 o 
   6 -10  13       10.16       82.15    172.55 o 
  -8  -9  13        0.77       89.66    129.98 o 
  -7  -9  13      119.03      201.36    136.49 o 
  -6  -9  13      328.85      403.05    119.14 o 
  -5  -9  13      139.69      179.97    102.15 o 
  -4  -9  13       27.79       89.60     95.70 o 
  -3  -9  13       17.43      -32.97     92.89 o 
  -2  -9  13      735.58      732.41    118.27 o 
  -1  -9  13       89.89      222.16     93.66 o 
   0  -9  13      500.23      621.10    186.08 o 
   1  -9  13      433.92      459.31    170.80 o 
   2  -9  13      569.15      504.64    175.56 o 
   3  -9  13      890.09      921.88    203.11 o 
   4  -9  13      100.10      226.40    168.30 o 
   5  -9  13       34.55       33.56    146.76 o 
   6  -9  13       26.67      109.19    149.76 o 
   7  -9  13      346.62      500.89    175.06 o 
  -8  -8  13        1.53       26.30    122.22 o 
  -7  -8  13      276.53      191.34    130.23 o 
  -6  -8  13       82.56       89.99     98.29 o 
  -5  -8  13       14.14       55.73    102.68 o 
  -4  -8  13     1083.72     1321.69    145.96 o 
  -3  -8  13      476.55      610.17    114.98 o 
  -2  -8  13        2.50      139.68     92.14 o 
  -1  -8  13      194.29      225.77     90.95 o 
   0  -8  13      894.05      974.97    196.85 o 
   1  -8  13      309.22      308.80    154.02 o 
   2  -8  13      525.38      340.60    164.29 o 
   3  -8  13      170.37      112.20    124.22 o 
   4  -8  13      589.05      743.56    193.09 o 
   5  -8  13      890.51     1315.32    233.41 o 
   6  -8  13      733.21      599.65    129.11 o 
   7  -8  13       10.40       94.67    108.41 o 
   8  -8  13      598.84      862.76    164.04 o 
  -9  -7  13       34.01       56.10    123.72 o 
  -8  -7  13      384.55      527.68    161.29 o 
  -7  -7  13       93.97       90.16    116.46 o 
  -6  -7  13        0.19       -0.75    110.95 o 
  -5  -7  13      129.94      173.34     92.73 o 
  -4  -7  13     1742.70     1644.01    151.97 o 
  -3  -7  13        0.82      396.95    190.34 o 
  -2  -7  13      749.70     1000.65    127.13 o 
  -1  -7  13      446.57      299.89     90.09 o 
   0  -7  13      410.05      389.47     89.60 o 
   1  -7  13     2037.45     2214.91    245.43 o 
   2  -7  13      519.02      513.91    169.05 o 
   3  -7  13      194.22      195.60    144.00 o 
   4  -7  13      294.57      193.09    148.26 o 
   5  -7  13      545.16      505.59    191.09 o 
   7  -7  13      802.37      569.90    129.36 o 
   8  -7  13        2.03       16.42    107.02 o 
   9  -7  13      163.27      208.69    116.05 o 
  -9  -6  13        5.44       18.03    121.97 o 
  -8  -6  13       21.05        9.52     93.16 o 
  -7  -6  13      169.40      410.98    142.50 o 
  -6  -6  13      250.70       27.05    110.19 o 
  -5  -6  13       37.80       -8.58     88.28 o 
  -4  -6  13       14.44      -47.77     84.46 o 
  -3  -6  13     1626.01     1555.85    144.94 o 
  -2  -6  13     1133.69     1351.12    143.63 o 
  -1  -6  13      223.59      387.14     93.52 o 
   0  -6  13       11.35      184.22     84.36 o 
   1  -6  13        2.18       15.03    133.99 o 
   2  -6  13      603.81      638.63    176.06 o 
   3  -6  13       73.65       13.34     89.89 o 
   4  -6  13       35.53       -4.71     93.77 o 
   5  -6  13      316.34      449.77    112.29 o 
   6  -6  13     2302.37     2079.95    167.82 o 
   7  -6  13      732.51      939.81    142.64 o 
   8  -6  13       96.37      163.54    179.07 o 
   9  -6  13        0.04       43.33    187.33 o 
  -9  -5  13        2.79      108.69    123.22 o 
  -8  -5  13      151.46      251.69    133.99 o 
  -7  -5  13      207.44      256.20    124.47 o 
  -6  -5  13      222.43      248.44    126.47 o 
  -5  -5  13      250.62      404.97    138.75 o 
  -4  -5  13      157.58      221.95    100.12 o 
  -3  -5  13      577.37      661.60    114.20 o 
  -2  -5  13      105.87      137.80     89.39 o 
  -1  -5  13      769.23      692.96    104.38 o 
   0  -5  13      728.59      724.62    102.34 o 
   1  -5  13      428.40      531.99     73.72 o 
   2  -5  13     1356.43     1669.76    142.45 o 
   3  -5  13        4.34       82.15     92.36 o 
   4  -5  13        2.52      193.79    102.34 o 
   5  -5  13        0.55       76.22     96.71 o 
   6  -5  13      279.12      227.45    103.43 o 
   7  -5  13      709.02      807.96    136.42 o 
   8  -5  13     1122.36     1335.41    155.75 o 
   9  -5  13      385.73      735.55    233.16 o 
  -9  -4  13        6.13      -29.30    102.68 o 
  -8  -4  13        1.24      -47.08    108.69 o 
  -7  -4  13        1.99       40.82    120.71 o 
  -6  -4  13      130.39      264.72    136.74 o 
  -5  -4  13     1538.11     1706.27    204.86 o
[truncated: 120,652 more chars]
